# Supplementary material for: Pycnogonids associated with the giant lion´s-paw scallop Nodipecten subnodosus (Sowerby) in Ojo de Liebre Bay, Guerrero Negro, Baja California Sur, Mexico
Source: Zookeys. 2015 Oct 29;(530):129–49. doi: 10.3897/zookeys.530.6064 (PMC4668910; doi:10.3897/zookeys.530.6064)
Supplement: XML Treatment for Eurycyde bamberi [file zookeys.530.6064-treatment1.xml]

<!DOCTYPE tp:taxon-treatment
  PUBLIC "-//TaxonX//DTD Taxonomic Treatment Publishing DTD v0 20100105//EN" "tax-treatment-NSO.dtd">
<tp:taxon-treatment xmlns:tp="http://www.plazi.org/taxpub"><tp:treatment-meta><kwd-group><label>Taxon classification</label><kwd><named-content content-type="kingdom">Animalia</named-content></kwd><kwd><named-content content-type="order">Pantopoda</named-content></kwd><kwd><named-content content-type="family">Ammotheidae</named-content></kwd></kwd-group><mixed-citation publication-type="journal"><person-group><name><surname>de León-Espinosa</surname><given-names>Angel</given-names></name><name><surname>de León-González</surname><given-names>Jesus A.</given-names></name></person-group><article-title>Pycnogonids associated with the giant lion´s-paw scallop <italic><tp:taxon-name><tp:taxon-name-part taxon-name-part-type="genus">Nodipecten</tp:taxon-name-part> <tp:taxon-name-part taxon-name-part-type="species">subnodosus</tp:taxon-name-part></tp:taxon-name></italic> (Sowerby) in Ojo de Liebre Bay, Guerrero Negro, Baja California Sur, Mexico</article-title><source>Zookeys</source><day>29</day><month>10</month><year>2015</year><volume>2015</volume><issue>530</issue><fpage>129</fpage><lpage>149</lpage><pub-id pub-id-type="doi">10.3897/zookeys.530.6064</pub-id></mixed-citation></tp:treatment-meta><tp:nomenclature><tp:taxon-name>
                                    <tp:taxon-name-part taxon-name-part-type="genus">Eurycyde</tp:taxon-name-part>
                                    <tp:taxon-name-part taxon-name-part-type="species">bamberi</tp:taxon-name-part>
                                    <object-id xmlns:xlink="http://www.w3.org/1999/xlink" content-type="zoobank" xlink:type="simple">http://zoobank.org/00096DAA-9488-42A6-8EE6-3BFC80552F22</object-id>
                                </tp:taxon-name><tp:taxon-status xmlns:xlink="http://www.w3.org/1999/xlink" xlink:type="simple">sp. n.</tp:taxon-status><xref ref-type="fig" rid="F1">Fig. 1</xref></tp:nomenclature><tp:treatment-sec sec-type="material"><title>Material examined.</title><p>Holotype (1 male), Ojo de Liebre bay, Guerrero Negro, Baja California Sur, scallop fishing area: El Datil, <named-content xmlns:xlink="http://www.w3.org/1999/xlink" content-type="dwc:verbatimCoordinates" xlink:type="simple">27°48'43"N, 114°15'06"W</named-content>, (<named-content xmlns:xlink="http://www.w3.org/1999/xlink" content-type="dwc:institutional_code" xlink:type="simple">UANL</named-content>-FCB-PYCNO-0031), <abbrev xmlns:xlink="http://www.w3.org/1999/xlink" xlink:title="El Datil" xlink:type="simple">AD</abbrev>-1, (1), 01/12/2012.</p></tp:treatment-sec><tp:treatment-sec sec-type="Description"><title>Description.</title><p>Proboscis articulated, proximal portion a cylindrical tube approximately one quarter of the total size, distal part pyriform, 3 smooth lips (Fig. <xref ref-type="fig" rid="F1">1A–B</xref>).</p><fig id="F1" position="float" orientation="portrait"><label>Figure 1.</label><caption><p><italic><tp:taxon-name><tp:taxon-name-part taxon-name-part-type="genus">Eurycyde</tp:taxon-name-part> <tp:taxon-name-part taxon-name-part-type="species">bamberi</tp:taxon-name-part></tp:taxon-name></italic> sp. n. Holotype, male (<named-content xmlns:xlink="http://www.w3.org/1999/xlink" content-type="dwc:institutional_code" xlink:type="simple">UANL</named-content>-FCB-C-P000). <bold>A</bold> Trunk, dorsal view <bold>B</bold> Trunk, lateral view <bold>C</bold> Chelifore, lateral view <bold>D</bold> Palp, lateral view <bold>E</bold> Oviger, lateral view <bold>F</bold> Third leg, lateral view. Scale bars: 0.5 mm (<bold>A–C, E–F</bold>); 0.1 mm (<bold>D</bold>).</p></caption><graphic xmlns:xlink="http://www.w3.org/1999/xlink" xlink:href="zookeys-530-129-g001.jpg" position="float" orientation="portrait" xlink:type="simple" id="oo_62389.jpg"/></fig><p>Chelifores with three segments, first scape segment slightly longer than second, with a long spine at the distal part directed forward, second scape segment with five ventrolateral spines and a smaller dorsal spine. Third segment approximately 1/3 the size of the second one, spineless, widening towards the distal part, ending in a smooth chela without auxiliary teeth (Fig. <xref ref-type="fig" rid="F1">1C</xref>).</p><p>Palp consists of ten segments, first one short, 0.05 mm long, second segment shorter than first one (1/3 its length), third segment approximately 0.55 mm long with two dorsal spines between the second and final third of the segment; the fourth segment smaller, 1/3 of the third one, with a spine on the distal end; fifth segment as long as the third one, with a line of lateral spines aligned forward starting in the second third of the segment and ending at the distal end; sixth segment small, half the size of the fourth, with three spines on the ventrodistal end, two on the ventral side and one at the dorsodistal end; seventh to ninth segments similar in both size and shape, with two rows of spines running along the entire ventral surface; tenth segment smaller than previous ones, with a row of spines on the ventral surface (Fig. <xref ref-type="fig" rid="F1">1D</xref>).</p><p>Small ocular tubercle, inserted at edge of cephalic segment, without lateral spines, twice as tall as its diameter capped with an inverted cone, with four pronounced eyes (Fig. <xref ref-type="fig" rid="F1">1B</xref>).</p><p>Trunk compact, spineless, suture lines slightly marked (Fig. <xref ref-type="fig" rid="F1">1A–B</xref>).</p><p>Lateral processes smooth, well-developed, longer than the width of the body and without spines or tubercles, separated by less than half of their own diameter.</p><p>With four long, slender walking leg pairs. Coxa I very short (0.1mm) with two thick dorsolateral tubercles, coxa II longer (0.17mm) with two short spines, one median dorsal and one ventrodistal, coxa III (0.14mm) slightly shorter than coxa II, with two short ventral spines, one median and one at the dorsodistal end. Femur smooth, armed with three long distal spines, one dorsal and two lateral. Tibiae I and II long, nearly subequal. Tibia I, armed with three dorsal and two mid-lateral spines, a long dorsodistal spine, seven ventral spines, smaller, in a row and two longer distal spines. Tibia II, with six long dorsal spines and a ventral row with 22 smaller setae. Tarsus, with a ventral row formed by eight setae. Propodus slightly curved, armed with seven dorsal spines and a ventral row of 19 sole spines. Thick claw, without auxiliary claws (Fig. <xref ref-type="fig" rid="F1">1F</xref>).</p><p>Oviger composed of 10 segments, first three short, segments 1 and 3 subequal, segment 2 slightly longer, fourth and fifth segments long and subequal, first to fourth segments without spines or setae, fifth segment with a ventral row of five moderately sized setae, sixth segment 2/3 the length of segment 5, with three ventral and two apical setae located dorsally, seventh to tenth segments smaller, with two rows of spines, the first row with the formula 7: 5: 5: 8, and the second row of spines similar in shape, but smaller than the first ones with the formula 9: 7: 6: 8. Last segment ends in a thick terminal claw (Fig. <xref ref-type="fig" rid="F1">1E</xref>). Eggs not observed.</p><p>Long cylindrical abdomen, extended at an angle of 45°, exceeding the length of the lateral processes and first coxae combined, of the fourth pair of legs; distal end of abdomen with 7 long thin spines, the rest smooth (Fig. <xref ref-type="fig" rid="F1">1B</xref>).</p></tp:treatment-sec><tp:treatment-sec sec-type="Standard measurements"><title>Standard measurements.</title><p>Proboscis 1.3 mm long, divided in two segments, proximal one of 0.35 mm long, distal segment 0.95 mm long, 0.35 mm wide.</p><p>Body 1.5 mm long from anterior end of cephalic segment to end of fourth lateral processes, 1 mm wide between second pair of lateral processes.</p><p>Leg 1 3.72 mm long from coxa I to the tip of main claw. Coxa I, 0.1 mm, coxa II, 0.17 mm, coxa III, 0.14 mm, femur 0.81 mm, tibia I, 0.89 mm, tibia II, 0.97 mm, tarsus, 0.08 mm, propodus 0.44 mm, claw 0.12 mm.</p><p>Oviger 2.45 mm long, first segment 0.09 mm, second 0.11 mm, third 0.09 mm, fourth 0.62 mm, fifth 0.56 mm, sixth 0.40 mm, seventh 0.2 mm, eighth 0.13 mm, ninth 0.12 mm, tenth 0.13 mm.</p></tp:treatment-sec><tp:treatment-sec sec-type="Distribution"><title>Distribution.</title><p>This species is known only from Ojo de Liebre bay, Guerrero Negro, Baja California Sur, Mexico.</p></tp:treatment-sec><tp:treatment-sec sec-type="Etymology"><title>Etymology.</title><p>Specific name is in honor of Roger Bamber for his great work on the knowledge of pycnogonids, who died recently on February 16, 2015.</p></tp:treatment-sec><tp:treatment-sec sec-type="Remarks"><title>Remarks.</title><p><italic><tp:taxon-name><tp:taxon-name-part taxon-name-part-type="genus">Eurycyde</tp:taxon-name-part></tp:taxon-name></italic> is a relatively small genus. Until the present report, it was represented by 19 species and of these, only <italic><tp:taxon-name><tp:taxon-name-part taxon-name-part-type="genus">Eurycyde</tp:taxon-name-part> <tp:taxon-name-part taxon-name-part-type="species">spinosa</tp:taxon-name-part></tp:taxon-name></italic> Hilton, 1916 and <italic><tp:taxon-name><tp:taxon-name-part taxon-name-part-type="genus">Eurycyde</tp:taxon-name-part> <tp:taxon-name-part taxon-name-part-type="species">clitellaria</tp:taxon-name-part></tp:taxon-name></italic> Stock, 1955 have been previously recorded for the eastern Pacific. The first one was described from Laguna Beach, California, the second described from the Virgin Islands in the Caribbean Sea and later reported from Tenacatita Bay, Jalisco by <xref ref-type="bibr" rid="B5">Child (1979)</xref>. This report is the third finding of a species of <italic><tp:taxon-name><tp:taxon-name-part taxon-name-part-type="genus">Eurycyde</tp:taxon-name-part></tp:taxon-name></italic> in the eastern Pacific. Table <xref ref-type="table" rid="T1">1</xref> shows important characteristic features of these <italic><tp:taxon-name><tp:taxon-name-part taxon-name-part-type="genus">Eurycyde</tp:taxon-name-part></tp:taxon-name></italic> species.</p><table-wrap id="T1" position="float" orientation="portrait"><label>Table 1.</label><caption><p>Morphological characteristics of known <italic><tp:taxon-name><tp:taxon-name-part taxon-name-part-type="genus">Eurycyde</tp:taxon-name-part></tp:taxon-name></italic> species.</p></caption><table id="TID0EPRAG" rules="all"><tbody><tr><th rowspan="1" colspan="1">Species</th><th rowspan="1" colspan="1">Plumose spines</th><th rowspan="1" colspan="1">Lateral processes</th><th rowspan="1" colspan="1">Coxa I</th><th rowspan="1" colspan="1">Ocular tubercle shape</th><th rowspan="1" colspan="1">Type locality</th><th rowspan="1" colspan="1">Reference</th></tr><tr><td rowspan="1" colspan="1"><italic><tp:taxon-name><tp:taxon-name-part taxon-name-part-type="genus">Eurycyde</tp:taxon-name-part> <tp:taxon-name-part taxon-name-part-type="species">acanthopus</tp:taxon-name-part></tp:taxon-name></italic> Stock, 1979</td><td rowspan="1" colspan="1">Present on 1<sup>st</sup> and 2<sup>nd</sup> tibia</td><td rowspan="1" colspan="1">With a dorsal spine</td><td rowspan="1" colspan="1">With two tall dorsal pointed spines</td><td rowspan="1" colspan="1">Tall and slender, without distal spines</td><td rowspan="1" colspan="1">Caracas, Venezuela</td><td rowspan="1" colspan="1"><xref ref-type="bibr" rid="B36">Stock (1979)</xref></td></tr><tr><td rowspan="1" colspan="1"><italic><tp:taxon-name><tp:taxon-name-part taxon-name-part-type="genus">Eurycyde</tp:taxon-name-part> <tp:taxon-name-part taxon-name-part-type="species">antarctica</tp:taxon-name-part></tp:taxon-name></italic> Child, 1987</td><td rowspan="1" colspan="1">Present on 1<sup>st</sup> tibia</td><td rowspan="1" colspan="1">With a short dorsal tubercle inserted distally</td><td rowspan="1" colspan="1">Without associated structures</td><td rowspan="1" colspan="1">With broad base tapering to slender anterior tip, with four tiny slender tubercles</td><td rowspan="1" colspan="1">Adare Peninsula, Ross Sea</td><td rowspan="1" colspan="1"><xref ref-type="bibr" rid="B6">Child (1987)</xref></td></tr><tr><td rowspan="1" colspan="1"><italic><tp:taxon-name><tp:taxon-name-part taxon-name-part-type="genus">Eurycyde</tp:taxon-name-part> <tp:taxon-name-part taxon-name-part-type="species">arctica</tp:taxon-name-part></tp:taxon-name></italic> Child, 1995</td><td rowspan="1" colspan="1">Absent</td><td rowspan="1" colspan="1">With a short dorsal tubercle inserted distally</td><td rowspan="1" colspan="1">With two short latero-dorsal spines</td><td rowspan="1" colspan="1">Short, twice taller than its diameter</td><td rowspan="1" colspan="1">Amchitka Island, Aleutians</td><td rowspan="1" colspan="1"><xref ref-type="bibr" rid="B9">Child (1995)</xref></td></tr><tr><td rowspan="1" colspan="1"><italic><tp:taxon-name><tp:taxon-name-part taxon-name-part-type="genus">Eurycyde</tp:taxon-name-part> <tp:taxon-name-part taxon-name-part-type="species">bamberi</tp:taxon-name-part></tp:taxon-name></italic> sp.n.</td><td rowspan="1" colspan="1">Absent</td><td rowspan="1" colspan="1">Without associated structures</td><td rowspan="1" colspan="1">With two thick dorsolateral spines</td><td rowspan="1" colspan="1">Short, globose, distally pointed, twice taller than its diameter</td><td rowspan="1" colspan="1">Ojo de Liebre Bay, Baja California Sur, México</td><td rowspan="1" colspan="1">This work</td></tr><tr><td rowspan="1" colspan="1"><italic><tp:taxon-name><tp:taxon-name-part taxon-name-part-type="genus">Eurycyde</tp:taxon-name-part> <tp:taxon-name-part taxon-name-part-type="species">clitellaria</tp:taxon-name-part></tp:taxon-name></italic> Stock, 1955</td><td rowspan="1" colspan="1">Present on 1<sup>st</sup> and 2<sup>nd</sup> tibia</td><td rowspan="1" colspan="1">With a dorsal spine</td><td rowspan="1" colspan="1">With two tall dorsal pointed spines</td><td rowspan="1" colspan="1">Tall and slender, with subdistal spines</td><td rowspan="1" colspan="1">Virgin Islands, Caribbean Sea</td><td rowspan="1" colspan="1"><xref ref-type="bibr" rid="B30">Muller and Krapp (2009)</xref></td></tr><tr><td rowspan="1" colspan="1"><italic><tp:taxon-name><tp:taxon-name-part taxon-name-part-type="genus">Eurycyde</tp:taxon-name-part> <tp:taxon-name-part taxon-name-part-type="species">curvata</tp:taxon-name-part></tp:taxon-name></italic> Child, 1979</td><td rowspan="1" colspan="1">Present on 1<sup>st</sup> and 2<sup>nd</sup> tibia</td><td rowspan="1" colspan="1">With a distal and lateral tubercles</td><td rowspan="1" colspan="1">With five tubercles inserted distally</td><td rowspan="1" colspan="1">Thin and tall, without distal spines</td><td rowspan="1" colspan="1">Cabo de la Vela, Colombia, Caribbean</td><td rowspan="1" colspan="1"><xref ref-type="bibr" rid="B5">Child (1979)</xref></td></tr><tr><td rowspan="1" colspan="1"><italic><tp:taxon-name><tp:taxon-name-part taxon-name-part-type="genus">Eurycyde</tp:taxon-name-part> <tp:taxon-name-part taxon-name-part-type="species">depressa</tp:taxon-name-part></tp:taxon-name></italic> Child, 1995</td><td rowspan="1" colspan="1">Absent</td><td rowspan="1" colspan="1">With two short latero-dorsal spines</td><td rowspan="1" colspan="1">With 3-4 short spines</td><td rowspan="1" colspan="1">Very low, as wide as tall</td><td rowspan="1" colspan="1">Semisopochnoi Island, Aleutians</td><td rowspan="1" colspan="1"><xref ref-type="bibr" rid="B9">Child (1995)</xref></td></tr><tr><td rowspan="1" colspan="1"><italic><tp:taxon-name><tp:taxon-name-part taxon-name-part-type="genus">Eurycyde</tp:taxon-name-part> <tp:taxon-name-part taxon-name-part-type="species">diacantha</tp:taxon-name-part></tp:taxon-name></italic> Stock, 1990</td><td rowspan="1" colspan="1">Present on distal end of femur, 1<sup>st</sup> and 2<sup>nd</sup> tibia</td><td rowspan="1" colspan="1">Without associated structures</td><td rowspan="1" colspan="1">With two heavy, almost triangular, pointed tubercles</td><td rowspan="1" colspan="1">Short, 2.5 times longer than its diameter</td><td rowspan="1" colspan="1">Cape Verde Islands</td><td rowspan="1" colspan="1"><xref ref-type="bibr" rid="B38">Stock (1990)</xref></td></tr><tr><td rowspan="1" colspan="1"><italic><tp:taxon-name><tp:taxon-name-part taxon-name-part-type="genus">Eurycyde</tp:taxon-name-part> <tp:taxon-name-part taxon-name-part-type="species">flagella</tp:taxon-name-part></tp:taxon-name></italic> Nakamura &amp; Chullasorn, 2000</td><td rowspan="1" colspan="1">Present on chelifore, coxae I and II, and on ocular tubercle</td><td rowspan="1" colspan="1">First to third pairs of lateral processes with tall tubercles, fourth pair with low tubercles</td><td rowspan="1" colspan="1">With two long feathered spines on first two coxae</td><td rowspan="1" colspan="1">Tall, slender, four times longer than it´s diameter, with three feathered spines at tip</td><td rowspan="1" colspan="1">Puket Island, Thailand</td><td rowspan="1" colspan="1"><xref ref-type="bibr" rid="B32">Nakamura and Chullasorn (2000)</xref></td></tr><tr><td rowspan="1" colspan="1"><italic><tp:taxon-name><tp:taxon-name-part taxon-name-part-type="genus">Eurycyde</tp:taxon-name-part> <tp:taxon-name-part taxon-name-part-type="species">gorda</tp:taxon-name-part></tp:taxon-name></italic> Child, 1979</td><td rowspan="1" colspan="1">Present on coxa II, distal end of femur, 1<sup>st</sup> and 2<sup>nd</sup> tibia</td><td rowspan="1" colspan="1">Without associated structures</td><td rowspan="1" colspan="1">Without associated structures</td><td rowspan="1" colspan="1">Short, thick, with a distal circle of pointed spines</td><td rowspan="1" colspan="1">Galeta Island, Panamá, Caribbean</td><td rowspan="1" colspan="1"><xref ref-type="bibr" rid="B5">Child (1979)</xref></td></tr><tr><td rowspan="1" colspan="1"><italic><tp:taxon-name><tp:taxon-name-part taxon-name-part-type="genus">Eurycyde</tp:taxon-name-part> <tp:taxon-name-part taxon-name-part-type="species">hispida</tp:taxon-name-part></tp:taxon-name></italic> (Krøyer, 1844)</td><td rowspan="1" colspan="1">Present on legs and abdomen</td><td rowspan="1" colspan="1">With a setae inserted laterally</td><td rowspan="1" colspan="1">Without associated structures</td><td rowspan="1" colspan="1">Tall and thin</td><td rowspan="1" colspan="1">Greenland</td><td rowspan="1" colspan="1"><xref ref-type="bibr" rid="B32">Nakamura and Chullasorn (2000)</xref></td></tr><tr><td rowspan="1" colspan="1"><italic><tp:taxon-name><tp:taxon-name-part taxon-name-part-type="genus">Eurycyde</tp:taxon-name-part> <tp:taxon-name-part taxon-name-part-type="species">longioculata</tp:taxon-name-part></tp:taxon-name></italic> Muller, 1990</td><td rowspan="1" colspan="1">Absent</td><td rowspan="1" colspan="1">Without associated structures</td><td rowspan="1" colspan="1">With two thick dorsolateral spines, anterior one smaller than posterior one on first three pairs of coxae, last pair with equal size protuberances</td><td rowspan="1" colspan="1">Tall and thin, with more than five distal spines</td><td rowspan="1" colspan="1">Bora Bora, Society Islands, South Pacific</td><td rowspan="1" colspan="1"><xref ref-type="bibr" rid="B29">Müller (1990)</xref></td></tr><tr><td rowspan="1" colspan="1"><italic><tp:taxon-name><tp:taxon-name-part taxon-name-part-type="genus">Eurycyde</tp:taxon-name-part> <tp:taxon-name-part taxon-name-part-type="species">longisetosa</tp:taxon-name-part></tp:taxon-name></italic> Hilton, 1942</td><td rowspan="1" colspan="1">Present on distal end of femur, 1<sup>st</sup> and 2<sup>nd</sup> tibia</td><td rowspan="1" colspan="1">Without associated structures</td><td rowspan="1" colspan="1">With two latero-dorsal tubercles inserted distally</td><td rowspan="1" colspan="1">Short and slender, with two long and thin distal spines</td><td rowspan="1" colspan="1">Utria Harbor, Pacific of Colombia</td><td rowspan="1" colspan="1"><xref ref-type="bibr" rid="B24">Hilton (1942c)</xref></td></tr><tr><td rowspan="1" colspan="1"><italic><tp:taxon-name><tp:taxon-name-part taxon-name-part-type="genus">Eurycyde</tp:taxon-name-part> <tp:taxon-name-part taxon-name-part-type="species">muricata</tp:taxon-name-part></tp:taxon-name></italic> Child, 1995</td><td rowspan="1" colspan="1">Present along body</td><td rowspan="1" colspan="1">Present with 3-5 short spines</td><td rowspan="1" colspan="1">With two long lateral and one dorsal spines</td><td rowspan="1" colspan="1">Tall and slender, globose distally</td><td rowspan="1" colspan="1">Rat Islands Group, Aleutians</td><td rowspan="1" colspan="1"><xref ref-type="bibr" rid="B9">Child (1995)</xref></td></tr><tr><td rowspan="1" colspan="1"><italic><tp:taxon-name><tp:taxon-name-part taxon-name-part-type="genus">Eurycyde</tp:taxon-name-part> <tp:taxon-name-part taxon-name-part-type="species">platyspina</tp:taxon-name-part></tp:taxon-name></italic> Stock, 1992</td><td rowspan="1" colspan="1">Present on coxa II and III, distal end of femur, 1<sup>st</sup> and 2<sup>nd</sup> tibia</td><td rowspan="1" colspan="1">Present, a short dorsal tubercle inserted distally and some scattered spines</td><td rowspan="1" colspan="1">With two latero-dorsal tubercles inserted distally and two proximal spines</td><td rowspan="1" colspan="1">Short, three times taller than its diameter</td><td rowspan="1" colspan="1">North to Rio de Janeiro, Brasil</td><td rowspan="1" colspan="1"><xref ref-type="bibr" rid="B39">Stock (1992)</xref></td></tr><tr><td rowspan="1" colspan="1"><italic><tp:taxon-name><tp:taxon-name-part taxon-name-part-type="genus">Eurycyde</tp:taxon-name-part> <tp:taxon-name-part taxon-name-part-type="species">raphiaster</tp:taxon-name-part></tp:taxon-name></italic> Loman, 1912</td><td rowspan="1" colspan="1">Absent</td><td rowspan="1" colspan="1">With a dorsal tiny spine</td><td rowspan="1" colspan="1">With two protuberances, anterior one smaller than posterior one on first three pairs of coxae, last pair with equal size protuberances</td><td rowspan="1" colspan="1">With six long apical spines</td><td rowspan="1" colspan="1">Originally described from Monaco; type locality not specified, other records are from Caribbean Sea and Cape Verde Islands</td><td rowspan="1" colspan="1"><xref ref-type="bibr" rid="B28">Loman (1912)</xref>; <xref ref-type="bibr" rid="B15">Hedgpeth (1948)</xref></td></tr><tr><td rowspan="1" colspan="1"><italic><tp:taxon-name><tp:taxon-name-part taxon-name-part-type="genus">Eurycyde</tp:taxon-name-part> <tp:taxon-name-part taxon-name-part-type="species">sertula</tp:taxon-name-part></tp:taxon-name></italic> Child, 1991</td><td rowspan="1" colspan="1">Present along body</td><td rowspan="1" colspan="1">First to third pairs of lateral processes with conical tubercles, fourth pair with smaller tubercles</td><td rowspan="1" colspan="1">First to third pairs of coxae with a small conical antero-distal tubercle, and a larger postero-distal tubercle armed with two long plumose spines</td><td rowspan="1" colspan="1">Short, 2.5 times longer than its diameter, with five long apical spines</td><td rowspan="1" colspan="1">Guam island, Philippine Sea</td><td rowspan="1" colspan="1"><xref ref-type="bibr" rid="B8">Child (1991)</xref></td></tr><tr><td rowspan="1" colspan="1"><italic><tp:taxon-name><tp:taxon-name-part taxon-name-part-type="genus">Eurycyde</tp:taxon-name-part> <tp:taxon-name-part taxon-name-part-type="species">setosa</tp:taxon-name-part></tp:taxon-name></italic> Child, 1988</td><td rowspan="1" colspan="1">Present along legs from coxae to tibia II</td><td rowspan="1" colspan="1">With a short rounded distal tubercle that decrease in size from anterior to posterior lateral processes</td><td rowspan="1" colspan="1">With two heavy, almost triangular, pointed tubercles, anterior one shorter than posterior one, both covered by tiny spines</td><td rowspan="1" colspan="1">Three times as long as maximum diameter, with seven spines inserted distally</td><td rowspan="1" colspan="1">Batan Island, Philippines</td><td rowspan="1" colspan="1"><xref ref-type="bibr" rid="B7">Child (1988)</xref></td></tr><tr><td rowspan="1" colspan="1"><italic><tp:taxon-name><tp:taxon-name-part taxon-name-part-type="genus">Eurycyde</tp:taxon-name-part> <tp:taxon-name-part taxon-name-part-type="species">spinosa</tp:taxon-name-part></tp:taxon-name></italic> Hilton, 1916</td><td rowspan="1" colspan="1">Absent</td><td rowspan="1" colspan="1">Without associated structures</td><td rowspan="1" colspan="1">With two thick dorsolateral spines and a single large spine</td><td rowspan="1" colspan="1">Short, conical</td><td rowspan="1" colspan="1">Laguna Beach, California</td><td rowspan="1" colspan="1"><xref ref-type="bibr" rid="B20">Hilton (1916)</xref></td></tr><tr><td rowspan="1" colspan="1"><italic><tp:taxon-name><tp:taxon-name-part taxon-name-part-type="genus">Eurycyde</tp:taxon-name-part> <tp:taxon-name-part taxon-name-part-type="species">unispina</tp:taxon-name-part></tp:taxon-name></italic> Stock, 1986</td><td rowspan="1" colspan="1">Present on 1<sup>st</sup> and 2<sup>nd</sup> tibia</td><td rowspan="1" colspan="1">Without associated structures</td><td rowspan="1" colspan="1">With a tall dorsal spur</td><td rowspan="1" colspan="1">Strongly pointed, with a distal spine</td><td rowspan="1" colspan="1">Straits of Florida</td><td rowspan="1" colspan="1"><xref ref-type="bibr" rid="B37">Stock (1986)</xref></td></tr></tbody></table></table-wrap><p>Based on the key proposed by <xref ref-type="bibr" rid="B32">Nakamura and Chullasorn (2000)</xref>, this species is very close to <italic><tp:taxon-name><tp:taxon-name-part taxon-name-part-type="genus">Eurycyde</tp:taxon-name-part> <tp:taxon-name-part taxon-name-part-type="species">hispida</tp:taxon-name-part></tp:taxon-name></italic> Kroyer, 1844, described from Greenland and whose type material has been lost; <italic><tp:taxon-name><tp:taxon-name-part taxon-name-part-type="genus">Eurycyde</tp:taxon-name-part> <tp:taxon-name-part taxon-name-part-type="species">hispida</tp:taxon-name-part></tp:taxon-name></italic> has also occasionally been reported from the coasts of the north Atlantic. <italic><tp:taxon-name><tp:taxon-name-part taxon-name-part-type="genus">Eurycyde</tp:taxon-name-part> <tp:taxon-name-part taxon-name-part-type="species">hispida</tp:taxon-name-part></tp:taxon-name></italic> has plumose spines on its legs and abdomen, lateral process with setae laterally, coxa I without a lateral tubercle, and a tall thin ocular tubercle. In contrast, the new species has simple spines on the abdomen and legs, lateral processes without tubercles or spines, coxa I with two dorsolateral spines, and the ocular tubercle short, narrowing towards the tip. Another closely related species is <italic><tp:taxon-name><tp:taxon-name-part taxon-name-part-type="genus">Eurycyde</tp:taxon-name-part> <tp:taxon-name-part taxon-name-part-type="species">spinosa</tp:taxon-name-part></tp:taxon-name></italic> Hilton, 1916. These two species can be separated by the presence of a large posterior spine on each coxa I, and the ocular tubercle is conical with one large spine and several smaller spines in <italic><tp:taxon-name><tp:taxon-name-part taxon-name-part-type="genus">Eurycyde</tp:taxon-name-part> <tp:taxon-name-part taxon-name-part-type="species">spinosa</tp:taxon-name-part></tp:taxon-name></italic>, while <italic><tp:taxon-name><tp:taxon-name-part taxon-name-part-type="genus">Eurycyde</tp:taxon-name-part> <tp:taxon-name-part taxon-name-part-type="species">bamberi</tp:taxon-name-part></tp:taxon-name></italic> sp. n. does not have posterior spines on the first coxa, and the ocular tubercle is globose, distally pointed, without spines.</p><p>The following species are illustrated and described in full since their previous descriptions are quite outdated and in some cases, like <italic><tp:taxon-name><tp:taxon-name-part taxon-name-part-type="genus">Nymphopsis</tp:taxon-name-part> <tp:taxon-name-part taxon-name-part-type="species">duodorsospinosa</tp:taxon-name-part></tp:taxon-name></italic>, very incomplete. This will help facilitate future identification of eastern Pacific pycnogonids as well as help to differentiate new species as they are collected and described from this region.</p></tp:treatment-sec><ref-list><ref id="B5"><mixed-citation xmlns:xlink="http://www.w3.org/1999/xlink" xlink:type="simple"><person-group><name name-style="western"><surname>Child</surname><given-names>CA</given-names></name></person-group> (<year>1979</year>) <article-title>Shallow-water <tp:taxon-name><tp:taxon-name-part taxon-name-part-type="class">Pycnogonida</tp:taxon-name-part></tp:taxon-name> of the Isthmus of Panama and the Coasts of Middle America.</article-title> <source>Smithsonian Contributions to Zoology</source> <volume>293</volume>: <fpage>1</fpage>–<lpage>86</lpage>. doi: <ext-link xlink:type="simple" ext-link-type="doi" xlink:href="10.5479/si.00810282.293">10.5479/si.00810282.293</ext-link> </mixed-citation></ref><ref id="B36"><mixed-citation xmlns:xlink="http://www.w3.org/1999/xlink" xlink:type="simple"><person-group><name name-style="western"><surname>Stock</surname><given-names>JH</given-names></name></person-group> (<year>1979</year>) <article-title><tp:taxon-name><tp:taxon-name-part taxon-name-part-type="class">Pycnogonida</tp:taxon-name-part></tp:taxon-name> from the mediolittoral and infralittoral zones in the tropical Western Atlantic.</article-title> <source>Studies on the Fauna of Curaçao and other Caribbean Islands</source> <volume>59</volume>(<issue>184</issue>): <fpage>1</fpage>–<lpage>32</lpage>. </mixed-citation></ref><ref id="B6"><mixed-citation xmlns:xlink="http://www.w3.org/1999/xlink" xlink:type="simple"><person-group><name name-style="western"><surname>Child</surname><given-names>CA</given-names></name></person-group> (<year>1987</year>) <article-title>The <tp:taxon-name><tp:taxon-name-part taxon-name-part-type="class">Pycnogonida</tp:taxon-name-part></tp:taxon-name> Types of H.V.M. Hall.</article-title> <source>Proceedings of the Biological Society of Washington</source> <volume>100</volume>(<issue>3</issue>): <fpage>552</fpage>–<lpage>558</lpage>. </mixed-citation></ref><ref id="B9"><mixed-citation xmlns:xlink="http://www.w3.org/1999/xlink" xlink:type="simple"><person-group><name name-style="western"><surname>Child</surname><given-names>CA</given-names></name></person-group> (<year>1995</year>) <article-title><tp:taxon-name><tp:taxon-name-part taxon-name-part-type="class">Pycnogonida</tp:taxon-name-part></tp:taxon-name> of the Western Pacific Islands, XI: Collections from the Aleutians and other Bering Sea Islands, Alaska.</article-title> <source>Smithsonian Contributions to Zoology</source> <volume>569</volume>: <fpage>1</fpage>–<lpage>30</lpage>. doi: <ext-link xlink:type="simple" ext-link-type="doi" xlink:href="10.5479/si.00810282.569">10.5479/si.00810282.569</ext-link> </mixed-citation></ref><ref id="B30"><mixed-citation xmlns:xlink="http://www.w3.org/1999/xlink" xlink:type="simple"><person-group><name name-style="western"><surname>Muller</surname><given-names>HG</given-names></name><name name-style="western"><surname>Krapp</surname><given-names>F</given-names></name></person-group> (<year>2009</year>) <article-title>The pycnogonid fauna (<tp:taxon-name><tp:taxon-name-part taxon-name-part-type="class">Pycnogonida</tp:taxon-name-part></tp:taxon-name>, <tp:taxon-name><tp:taxon-name-part taxon-name-part-type="phylum">Arthropoda</tp:taxon-name-part></tp:taxon-name>) of the Tayrona national park and adjoining areas on the Caribbean coast of Colombia.</article-title> <source>Zootaxa</source> <volume>2319</volume>: <fpage>1</fpage>–<lpage>138</lpage>. </mixed-citation></ref><ref id="B38"><mixed-citation xmlns:xlink="http://www.w3.org/1999/xlink" xlink:type="simple"><person-group><name name-style="western"><surname>Stock</surname><given-names>JH</given-names></name></person-group> (<year>1990</year>) <article-title>Macaronesian <tp:taxon-name><tp:taxon-name-part taxon-name-part-type="class">Pycnogonida</tp:taxon-name-part></tp:taxon-name>. CANCAP-project. Contribution no.78.</article-title> <source>Zoologische Mededelingen</source> <volume>63</volume>(<issue>16</issue>): <fpage>205</fpage>–<lpage>233</lpage>. </mixed-citation></ref><ref id="B32"><mixed-citation xmlns:xlink="http://www.w3.org/1999/xlink" xlink:type="simple"><person-group><name name-style="western"><surname>Nakamura</surname><given-names>K</given-names></name><name name-style="western"><surname>Chullasorn</surname><given-names>S</given-names></name></person-group> (<year>2000</year>) <article-title><italic><tp:taxon-name><tp:taxon-name-part taxon-name-part-type="genus">Eurycyde</tp:taxon-name-part> <tp:taxon-name-part taxon-name-part-type="species">flagella</tp:taxon-name-part></tp:taxon-name></italic>, a new pycnogonid species from Phuket Island, Thailand.</article-title> <source>Publications Seto Marine Biological Laboratory</source> <volume>39</volume>(<issue>1</issue>): <fpage>1</fpage>–<lpage>7</lpage>. <ext-link xlink:type="simple" ext-link-type="uri" xlink:href="http://hdl.handle.net/2433/176295">http://hdl.handle.net/2433/176295</ext-link> </mixed-citation></ref><ref id="B29"><mixed-citation xmlns:xlink="http://www.w3.org/1999/xlink" xlink:type="simple"><person-group><name name-style="western"><surname>Müller</surname><given-names>HG</given-names></name></person-group> (<year>1990</year>) <article-title>Flachwasser-Pantopoden von Bora Bora, Gesellschaftsinseln, S-Pazifik, mit zwei Neubeschreibungen (<tp:taxon-name><tp:taxon-name-part taxon-name-part-type="order">Pantopoda</tp:taxon-name-part></tp:taxon-name>).</article-title> <source>Senckenbergiana biológica</source> <volume>70</volume> (<year>1989</year>) (<issue>1/3</issue>): <fpage>185</fpage>–<lpage>201</lpage>. </mixed-citation></ref><ref id="B24"><mixed-citation xmlns:xlink="http://www.w3.org/1999/xlink" xlink:type="simple"><person-group><name name-style="western"><surname>Hilton</surname><given-names>WA</given-names></name></person-group> (<year>1942c</year>) <article-title>Pycnogonids from the Allan Hancock Expeditions.</article-title> <source>Allan Hancock Pacific Expeditions (University of Southern California)</source> <volume>5</volume>(<issue>9</issue>): <fpage>277</fpage>–<lpage>339</lpage>. </mixed-citation></ref><ref id="B39"><mixed-citation xmlns:xlink="http://www.w3.org/1999/xlink" xlink:type="simple"><person-group><name name-style="western"><surname>Stock</surname><given-names>JH</given-names></name></person-group> (<year>1992</year>) <article-title><tp:taxon-name><tp:taxon-name-part taxon-name-part-type="class">Pycnogonida</tp:taxon-name-part></tp:taxon-name> from Southern Brazil.</article-title> <source>Tijdschrift voor Entomologie</source> <volume>135</volume>: <fpage>113</fpage>–<lpage>139</lpage>.</mixed-citation></ref><ref id="B28"><mixed-citation xmlns:xlink="http://www.w3.org/1999/xlink" xlink:type="simple"><person-group><name name-style="western"><surname>Loman</surname><given-names>JCC</given-names></name></person-group> (<year>1912</year>) <article-title>Note préliminaire sur les “<tp:taxon-name><tp:taxon-name-part taxon-name-part-type="above-genus">Podosomata</tp:taxon-name-part></tp:taxon-name>” Pycnogonides du Musée Océanographique de Monaco.</article-title> <source>Bulletin l´Institut Ocánographique, Monaco</source> <volume>238</volume>: <fpage>1</fpage>–<lpage>14</lpage>. </mixed-citation></ref><ref id="B15"><mixed-citation xmlns:xlink="http://www.w3.org/1999/xlink" xlink:type="simple"><person-group><name name-style="western"><surname>Hedgpeth</surname><given-names>JW</given-names></name></person-group> (<year>1948</year>) <article-title>The <tp:taxon-name><tp:taxon-name-part taxon-name-part-type="class">Pycnogonida</tp:taxon-name-part></tp:taxon-name> of the western North Atlantic and the Caribbean.</article-title> <source>Proceedings of the United States National Museum</source> <volume>97</volume>(<issue>3216</issue>): <fpage>157</fpage>–<lpage>342</lpage>. </mixed-citation></ref><ref id="B8"><mixed-citation xmlns:xlink="http://www.w3.org/1999/xlink" xlink:type="simple"><person-group><name name-style="western"><surname>Child</surname><given-names>CA</given-names></name></person-group> (<year>1991</year>) <article-title><tp:taxon-name><tp:taxon-name-part taxon-name-part-type="class">Pycnogonida</tp:taxon-name-part></tp:taxon-name> of the Western Pacific Islands, IX. A shallow-water Guam survey, 1984.</article-title> <source>Proceedings of the Biological Society of Washington</source> <volume>104</volume>(<issue>1</issue>): <fpage>138</fpage>–<lpage>146</lpage>. </mixed-citation></ref><ref id="B7"><mixed-citation xmlns:xlink="http://www.w3.org/1999/xlink" xlink:type="simple"><person-group><name name-style="western"><surname>Child</surname><given-names>CA</given-names></name></person-group> (<year>1988</year>) <article-title><tp:taxon-name><tp:taxon-name-part taxon-name-part-type="class">Pycnogonida</tp:taxon-name-part></tp:taxon-name> of the Western Pacific Islands, III: Recent Smithsonian-Philippine Expeditions.</article-title> <source>Smithsonian Contributions to Zoology</source> <volume>468</volume>: <fpage>1</fpage>–<lpage>32</lpage>. doi: <ext-link xlink:type="simple" ext-link-type="doi" xlink:href="10.5479/si.00810282.468">10.5479/si.00810282.468</ext-link> </mixed-citation></ref><ref id="B20"><mixed-citation xmlns:xlink="http://www.w3.org/1999/xlink" xlink:type="simple"><person-group><name name-style="western"><surname>Hilton</surname><given-names>WA</given-names></name></person-group> (<year>1916</year>) <article-title>The nervous system of Pycnogonids.</article-title> <source>Journal of Comparative Neurology</source> <volume>26</volume>(<issue>5</issue>): <fpage>463</fpage>–<lpage>472</lpage>. doi: <ext-link xlink:type="simple" ext-link-type="doi" xlink:href="10.1002/cne.900260502">10.1002/cne.900260502</ext-link> </mixed-citation></ref><ref id="B37"><mixed-citation xmlns:xlink="http://www.w3.org/1999/xlink" xlink:type="simple"><person-group><name name-style="western"><surname>Stock</surname><given-names>JH</given-names></name></person-group> (<year>1986</year>) <article-title><tp:taxon-name><tp:taxon-name-part taxon-name-part-type="class">Pycnogonida</tp:taxon-name-part></tp:taxon-name> from the Caribbean and the Straits of Florida.</article-title> <source>Bulletin of Marine Science</source> <volume>38</volume>(<issue>3</issue>): <fpage>399</fpage>–<lpage>441</lpage>. </mixed-citation></ref></ref-list></tp:taxon-treatment>
