# Supplementary material for: Pycnogonids associated with the giant lion´s-paw scallop Nodipecten subnodosus (Sowerby) in Ojo de Liebre Bay, Guerrero Negro, Baja California Sur, Mexico
Source: Zookeys. 2015 Oct 29;(530):129–49. doi: 10.3897/zookeys.530.6064 (PMC4668910; doi:10.3897/zookeys.530.6064)
Supplement: XML Treatment for Nymphopsis duodorsospinosa [file zookeys.530.6064-treatment2.xml]

<!DOCTYPE tp:taxon-treatment
  PUBLIC "-//TaxonX//DTD Taxonomic Treatment Publishing DTD v0 20100105//EN" "tax-treatment-NSO.dtd">
<tp:taxon-treatment xmlns:tp="http://www.plazi.org/taxpub"><tp:treatment-meta><kwd-group><label>Taxon classification</label><kwd><named-content content-type="kingdom">Animalia</named-content></kwd><kwd><named-content content-type="order">Pantopoda</named-content></kwd><kwd><named-content content-type="family">Ammotheidae</named-content></kwd></kwd-group><mixed-citation publication-type="journal"><person-group><name><surname>de León-Espinosa</surname><given-names>Angel</given-names></name><name><surname>de León-González</surname><given-names>Jesus A.</given-names></name></person-group><article-title>Pycnogonids associated with the giant lion´s-paw scallop <italic><tp:taxon-name><tp:taxon-name-part taxon-name-part-type="genus">Nodipecten</tp:taxon-name-part> <tp:taxon-name-part taxon-name-part-type="species">subnodosus</tp:taxon-name-part></tp:taxon-name></italic> (Sowerby) in Ojo de Liebre Bay, Guerrero Negro, Baja California Sur, Mexico</article-title><source>Zookeys</source><day>29</day><month>10</month><year>2015</year><volume>2015</volume><issue>530</issue><fpage>129</fpage><lpage>149</lpage><pub-id pub-id-type="doi">10.3897/zookeys.530.6064</pub-id></mixed-citation></tp:treatment-meta><tp:nomenclature><tp:taxon-name>
                                    <tp:taxon-name-part taxon-name-part-type="genus">Nymphopsis</tp:taxon-name-part>
                                    <tp:taxon-name-part taxon-name-part-type="species">duodorsospinosa</tp:taxon-name-part>
                                </tp:taxon-name><tp:taxon-authority>Hilton, 1942c</tp:taxon-authority><xref ref-type="fig" rid="F2">Fig. 2</xref><!--PageBreak--><!--PageBreak--><!--PageBreak--><!--PageBreak--><!--PageBreak--><tp:nomenclature-citation-list><tp:nomenclature-citation><tp:taxon-name><tp:taxon-name-part taxon-name-part-type="genus">Nymphopsis</tp:taxon-name-part> <tp:taxon-name-part taxon-name-part-type="species">duodorsospinosa</tp:taxon-name-part></tp:taxon-name><comment><xref ref-type="bibr" rid="B24">Hilton 1942c</xref>: 303, pl. 45; <xref ref-type="bibr" rid="B25">Hilton 1943a</xref>: 98; <xref ref-type="bibr" rid="B15">Hedgpeth 1948</xref>: 250–252, fig. 40; <xref ref-type="bibr" rid="B10">Child and Hedgpeth 1971</xref>: 609; <xref ref-type="bibr" rid="B27">Kraeuter 1973</xref>: 496; <xref ref-type="bibr" rid="B35">Stock 1975</xref>: 978; <xref ref-type="bibr" rid="B5">Child 1979</xref>: 21.</comment></tp:nomenclature-citation></tp:nomenclature-citation-list></tp:nomenclature><tp:treatment-sec sec-type="material"><title>Material examined.</title><p>Ojo de Liebre Bay, Guerrero Negro, Baja California Sur, scallop fishing area: La Concha, <named-content xmlns:xlink="http://www.w3.org/1999/xlink" content-type="dwc:verbatimCoordinates" xlink:type="simple">27°50'35"N, 114°16'22"W</named-content>, (<named-content xmlns:xlink="http://www.w3.org/1999/xlink" content-type="dwc:institutional_code" xlink:type="simple">UANL</named-content>-FCB-PYCNO-0032), <abbrev xmlns:xlink="http://www.w3.org/1999/xlink" xlink:title="La Concha" xlink:type="simple">AC</abbrev>-3 (6♀, 1♂); (<named-content xmlns:xlink="http://www.w3.org/1999/xlink" content-type="dwc:institutional_code" xlink:type="simple">UANL</named-content>-FCB-PYCNO-0033), <abbrev xmlns:xlink="http://www.w3.org/1999/xlink" xlink:title="La Concha" xlink:type="simple">AC</abbrev>-5 (1♀, 2♂); (<named-content xmlns:xlink="http://www.w3.org/1999/xlink" content-type="dwc:institutional_code" xlink:type="simple">UANL</named-content>-FCB-PYCNO-0034), <abbrev xmlns:xlink="http://www.w3.org/1999/xlink" xlink:title="La Concha" xlink:type="simple">AC</abbrev>-6 (3♀, 1♂); (<named-content xmlns:xlink="http://www.w3.org/1999/xlink" content-type="dwc:institutional_code" xlink:type="simple">UANL</named-content>-FCB-PYCNO-0035), <abbrev xmlns:xlink="http://www.w3.org/1999/xlink" xlink:title="La Concha" xlink:type="simple">AC</abbrev>-10 (9♂); (<named-content xmlns:xlink="http://www.w3.org/1999/xlink" content-type="dwc:institutional_code" xlink:type="simple">UANL</named-content>-FCB-PYCNO-0036), <abbrev xmlns:xlink="http://www.w3.org/1999/xlink" xlink:title="La Concha" xlink:type="simple">AC</abbrev>-16(3♀, 2♂); (<named-content xmlns:xlink="http://www.w3.org/1999/xlink" content-type="dwc:institutional_code" xlink:type="simple">UANL</named-content>-FCB-PYCNO-0037), <abbrev xmlns:xlink="http://www.w3.org/1999/xlink" xlink:title="La Concha" xlink:type="simple">AC</abbrev>-21 (1♀, 2♂); (<named-content xmlns:xlink="http://www.w3.org/1999/xlink" content-type="dwc:institutional_code" xlink:type="simple">UANL</named-content>-FCB-PYCNO-0038), <abbrev xmlns:xlink="http://www.w3.org/1999/xlink" xlink:title="La Concha" xlink:type="simple">AC</abbrev>-22 (1♀, 4♂); (<named-content xmlns:xlink="http://www.w3.org/1999/xlink" content-type="dwc:institutional_code" xlink:type="simple">UANL</named-content>-FCB-PYCNO-0039), <abbrev xmlns:xlink="http://www.w3.org/1999/xlink" xlink:title="La Concha" xlink:type="simple">AC</abbrev>-28 (1♂); (<named-content xmlns:xlink="http://www.w3.org/1999/xlink" content-type="dwc:institutional_code" xlink:type="simple">UANL</named-content>-FCB-PYCNO-0040), <abbrev xmlns:xlink="http://www.w3.org/1999/xlink" xlink:title="La Concha" xlink:type="simple">AC</abbrev>-30 (2♀, 1♂); (<named-content xmlns:xlink="http://www.w3.org/1999/xlink" content-type="dwc:institutional_code" xlink:type="simple">UANL</named-content>-FCB-PYCNO-0041), <abbrev xmlns:xlink="http://www.w3.org/1999/xlink" xlink:title="La Concha" xlink:type="simple">AC</abbrev>-31 (1♀), 01/10/2013; El Datil, <named-content xmlns:xlink="http://www.w3.org/1999/xlink" content-type="dwc:verbatimCoordinates" xlink:type="simple">27°48'43"N, 114°15'06"W</named-content>, (<named-content xmlns:xlink="http://www.w3.org/1999/xlink" content-type="dwc:institutional_code" xlink:type="simple">UANL</named-content>-FCB-PYCNO-0042), <abbrev xmlns:xlink="http://www.w3.org/1999/xlink" xlink:title="El Datil" xlink:type="simple">AD</abbrev>-17 (1♀, 2♂), 01/12/2012; (<named-content xmlns:xlink="http://www.w3.org/1999/xlink" content-type="dwc:institutional_code" xlink:type="simple">UANL</named-content>-FCB-PYCNO-0043), <abbrev xmlns:xlink="http://www.w3.org/1999/xlink" xlink:title="El Datil" xlink:type="simple">AD</abbrev>-(20) (2), 21/11/2013; El Zacatoso, <named-content xmlns:xlink="http://www.w3.org/1999/xlink" content-type="dwc:verbatimCoordinates" xlink:type="simple">27°51'45"N, 114°12'19"W</named-content>, (<named-content xmlns:xlink="http://www.w3.org/1999/xlink" content-type="dwc:institutional_code" xlink:type="simple">UANL</named-content>-FCB-PYCNO-0044), <abbrev xmlns:xlink="http://www.w3.org/1999/xlink" xlink:title="El Zacatoso" xlink:type="simple">AZ</abbrev>-2 (2♂); (<named-content xmlns:xlink="http://www.w3.org/1999/xlink" content-type="dwc:institutional_code" xlink:type="simple">UANL</named-content>-FCB-PYCNO-0045), <abbrev xmlns:xlink="http://www.w3.org/1999/xlink" xlink:title="El Zacatoso" xlink:type="simple">AZ</abbrev>-7 (1♀, 1♂); (<named-content xmlns:xlink="http://www.w3.org/1999/xlink" content-type="dwc:institutional_code" xlink:type="simple">UANL</named-content>-FCB-PYCNO-0046), <abbrev xmlns:xlink="http://www.w3.org/1999/xlink" xlink:title="El Zacatoso" xlink:type="simple">AZ</abbrev>-28 (1♀, 1♂) 01/09/2013.</p></tp:treatment-sec><tp:treatment-sec sec-type="Description"><title>Description.</title><p>Proboscis cylindrical, vertical to body, with three smooth lips, narrow at the proximal portion, thicker toward the distal part, three times longer than wide (Fig. <xref ref-type="fig" rid="F2">2B</xref>).</p><fig id="F2" position="float" orientation="portrait"><label>Figure 2.</label><caption><p><italic><tp:taxon-name><tp:taxon-name-part taxon-name-part-type="genus">Nymphopsis</tp:taxon-name-part> <tp:taxon-name-part taxon-name-part-type="species">duodorsospinosa</tp:taxon-name-part></tp:taxon-name></italic> Hilton, 1942. <bold>A</bold> Trunk, dorsal view <bold>B</bold> Trunk, lateral view <bold>C</bold> Palp, lateral view <bold>D</bold> Oviger, lateral view <bold>E</bold> Third leg, lateral view. Scale bars: 1 mm (<bold>A–B, E</bold>), 0.5 mm (<bold>C–D</bold>).</p></caption><graphic xmlns:xlink="http://www.w3.org/1999/xlink" xlink:href="zookeys-530-129-g002.jpg" position="float" orientation="portrait" xlink:type="simple" id="oo_62391.jpg"/></fig><p>Chelifore scape two-segmented, first one short, with two small setae on distal end, second one three times as long as 1<sup>st</sup> segment, narrow for most of its length and widening at its distal end, with a long dorsal spine and two smaller distal setae located directly in front of the long spine. The widened distal end is encircled by a fringe of long setae. Chela small, retractable inside the wide end of the second scape segment (Fig. <xref ref-type="fig" rid="F2">2B</xref>).</p><!--PageBreak--><p>Palp with nine segments, first and third short, second one longest, all these without setae. Segment four 2/3 length of segment 2, with a series of five dorsal setae, two isolated ventral setae, and a group of smaller basal setae; segments 5–9 with a row of long ventral setae; segments 7–8 each with a cluster of anterior distal setae (Fig. <xref ref-type="fig" rid="F2">2C</xref>).</p><p>A well-developed ocular tubercle inserted a little behind the anterior margin of the body, tall, cylindrical, ending in a conical apex, with four black eyes near the top (Fig. <xref ref-type="fig" rid="F2">2B</xref>).</p><p>Trunk slightly longer than wide, 3.1 mm long from anterior end of chelifore to distal end of abdomen, 2.1 mm wide between second pair of lateral processes, with spines on the dorsodistal end of the lateral processes. With two notable dorsal trunk <!--PageBreak-->tubercles covered with spines. No segmentation lines between body segments (Fig. <xref ref-type="fig" rid="F2">2A</xref>). Located just posterior to the insertion of the scape of the chelifore are two short dorsal tubercles surrounded by small spines (Fig. <xref ref-type="fig" rid="F2">2B</xref>).</p><p>Lateral processes well developed, longer than the width of the body, separated by a space equal to their own diameter, with one or two tufts of small setae on the dorso-distal end of each process. Lateral processes on legs 1–3 each have one or two additional longer spines at the dorso-distal end.</p><p>Legs adorned with numerous spines. Coxa I and III together, as long as coxa II, coxa I (0.3 mm) with a median dorsal spine (legs 1–3) and a row of lateral spines on each side, coxa II (0.67 mm) with a long dorsal spine inserted medially, and two ventrodistal spines on legs 1 and 2 (Fig. <xref ref-type="fig" rid="F2">2E</xref>); on legs 3 and 4, instead of those spines, there appears a ventrodistal tubercle adorned with seven pairs of lateral spines, present only in male specimens. The male gonopore is located on this tubercle, coxa III (0.48 mm) with a series of ventral setae and one longer dorsal seta. Femur and tibia I subequal, tibia II is slightly shorter. Femur with widely spaced setae on ventral side and distal end, tibia I with two rows of small setae on ventral side, and two dorsal groups of large complex spines, one group proximal and the other distal. Tibia II with one median dorsal row of large complex spines and one additional row of smaller complex spines off to one side. Tarsus small, curved, ventral surface with 5-6 spines. Propodus curved, five times longer than tarsus, with one median dorsal spine row and two lateral spine rows. At the dorsodistal end, there is a cluster of smaller spines. The ventral surface of the propodus has four large thick heel spines and a row of smaller sole spines. Long curved terminal claw, 85% the length of the propodus, auxiliary claws absent. (Fig. <xref ref-type="fig" rid="F2">2E</xref>).</p><p>Oviger formed by ten segments, first one very short, second, fourth, and fifth longest, nearly subequal, third segment is 2/3 the length of segment 2 and curved, armed with a dorsal row of setae, fourth with a small cluster of dorsodistal setae, fifth with two long lateral spines and a ventral cluster of long spines at the distal end. Segment six with two lateral groups of two spines each, and a dorso-distal group of two smaller spines. Segment seven with a lateral row of seven long spines, and a dorso-distal row of three spines; segment eight with a row of five dorsal spines, a row of four lateral spines and two ventral spines; segment nine longer than seven, with a dorso-ventral hook-like spine. Segment ten very small, with two hook-like terminal spines (Fig. <xref ref-type="fig" rid="F2">2D</xref>).</p><p>Long slightly curved abdomen, directed posteriorly at an angle less than 45°, with three pairs of dorsal spines, each one with small setae at the base (Fig. <xref ref-type="fig" rid="F2">2B</xref>).</p></tp:treatment-sec><tp:treatment-sec sec-type="Standard measurements"><title>Standard measurements.</title><p>Proboscis 1.5 mm long, 0.76 mm wide.</p><p>Body 1.45 mm long from anterior end of cephalic segment to end of 4th lateral processes, 2.57 mm wide between second pair of lateral processes.</p><p>Leg 1 7.98 mm long from coxa I to the tip of main claw. Coxa I, 0.3 mm, coxa II, 0.67 mm, coxa III, 0.48 mm, femur 1.58 mm, tibia I, 1.58 mm, tibia II, 1.5 mm, tarsus, 0.3 mm, propodus 0.8 mm, claw 0.68 mm.</p><p>Oviger 2.71 mm long, first segment 0.06 mm, second 0.49 mm, third 0.32 mm, fourth 0.53 mm, fifth 0.56 mm, sixth 0.24 mm, seventh 0.19 mm, eighth 0.14 mm, ninth 0.18 mm, and tenth 0.04 mm.</p><!--PageBreak--></tp:treatment-sec><tp:treatment-sec sec-type="Distribution"><title>Distribution.</title><p>The type locality of <italic><tp:taxon-name><tp:taxon-name-part taxon-name-part-type="genus">Nymphopsis</tp:taxon-name-part> <tp:taxon-name-part taxon-name-part-type="species">duodorsospinosa</tp:taxon-name-part></tp:taxon-name></italic> is San Francisquito Bay, Gulf of California (<xref ref-type="bibr" rid="B24">Hilton 1942c</xref>); <xref ref-type="bibr" rid="B25">Hilton (1943a)</xref> recorded this species from San Francisco Bay to Lower California, including several localities in the Gulf of California and also from the Galapagos. <xref ref-type="bibr" rid="B15">Hedgpeth (1948)</xref> cited this species from South Carolina and Florida, <xref ref-type="bibr" rid="B10">Child and Hedgpeth (1971)</xref> listed this species from the Galapagos. <xref ref-type="bibr" rid="B5">Child (1979)</xref> recorded this species from western Mexico and both coasts of Panama.</p></tp:treatment-sec><tp:treatment-sec sec-type="Remarks"><title>Remarks.</title><p><xref ref-type="bibr" rid="B24">Hilton (1942c)</xref> noted that <italic><tp:taxon-name><tp:taxon-name-part taxon-name-part-type="genus">Nymphopsis</tp:taxon-name-part> <tp:taxon-name-part taxon-name-part-type="species">duodorsospinosa</tp:taxon-name-part></tp:taxon-name></italic> is close to <italic><tp:taxon-name><tp:taxon-name-part taxon-name-part-type="genus">Nymphopsis</tp:taxon-name-part> <tp:taxon-name-part taxon-name-part-type="species">spinosissima</tp:taxon-name-part></tp:taxon-name></italic> (Hall, 1912); however, these can be differentiated by the number of dorsal tubercles (two and three respectively), differences in the chelifore and chelifore scape, spination on the abdomen, lateral processes, and legs, propodal heel and sole spines, and size and shape of the eye tubercle. According to <xref ref-type="bibr" rid="B15">Hedgpeth (1948)</xref>, the oviger of <italic><tp:taxon-name><tp:taxon-name-part taxon-name-part-type="genus">Nymphopsis</tp:taxon-name-part> <tp:taxon-name-part taxon-name-part-type="species">duodorsospinosa</tp:taxon-name-part></tp:taxon-name></italic> is formed by ten segments, not nine as described by <xref ref-type="bibr" rid="B24">Hilton (1942c)</xref>. Furthermore, the fifth segment in <italic><tp:taxon-name><tp:taxon-name-part taxon-name-part-type="genus">Nymphopsis</tp:taxon-name-part> <tp:taxon-name-part taxon-name-part-type="species">duodorsospinosa</tp:taxon-name-part></tp:taxon-name></italic> is larger with a basal group of spines, not short and covered on all sides with small “hairs” as in <italic><tp:taxon-name><tp:taxon-name-part taxon-name-part-type="genus">Nymphopsis</tp:taxon-name-part> <tp:taxon-name-part taxon-name-part-type="species">spinosissima</tp:taxon-name-part></tp:taxon-name></italic>.</p></tp:treatment-sec><ref-list><ref id="B24"><mixed-citation xmlns:xlink="http://www.w3.org/1999/xlink" xlink:type="simple"><person-group><name name-style="western"><surname>Hilton</surname><given-names>WA</given-names></name></person-group> (<year>1942c</year>) <article-title>Pycnogonids from the Allan Hancock Expeditions.</article-title> <source>Allan Hancock Pacific Expeditions (University of Southern California)</source> <volume>5</volume>(<issue>9</issue>): <fpage>277</fpage>–<lpage>339</lpage>. </mixed-citation></ref><ref id="B25"><mixed-citation xmlns:xlink="http://www.w3.org/1999/xlink" xlink:type="simple"><person-group><name name-style="western"><surname>Hilton</surname><given-names>WA</given-names></name></person-group> (<year>1943a</year>) <article-title>Pycnogonids from the Pacific.</article-title> <source>Family <tp:taxon-name><tp:taxon-name-part taxon-name-part-type="family">Ammotheidae</tp:taxon-name-part></tp:taxon-name>, Journal of Entomology and Zoology Pomona College</source> <volume>34</volume>(<issue>4</issue>): <fpage>93</fpage>–<lpage>99</lpage>. </mixed-citation></ref><ref id="B15"><mixed-citation xmlns:xlink="http://www.w3.org/1999/xlink" xlink:type="simple"><person-group><name name-style="western"><surname>Hedgpeth</surname><given-names>JW</given-names></name></person-group> (<year>1948</year>) <article-title>The <tp:taxon-name><tp:taxon-name-part taxon-name-part-type="class">Pycnogonida</tp:taxon-name-part></tp:taxon-name> of the western North Atlantic and the Caribbean.</article-title> <source>Proceedings of the United States National Museum</source> <volume>97</volume>(<issue>3216</issue>): <fpage>157</fpage>–<lpage>342</lpage>. </mixed-citation></ref><ref id="B10"><mixed-citation xmlns:xlink="http://www.w3.org/1999/xlink" xlink:type="simple"><person-group><name name-style="western"><surname>Child</surname><given-names>CA</given-names></name><name name-style="western"><surname>Hedgpeth</surname><given-names>JW</given-names></name></person-group> (<year>1971</year>) <article-title><tp:taxon-name><tp:taxon-name-part taxon-name-part-type="class">Pycnogonida</tp:taxon-name-part></tp:taxon-name> of the Galapagos Islands.</article-title> <source>Journal of Natural History</source> <volume>5</volume>: <fpage>609</fpage>–<lpage>634</lpage>. doi: <ext-link xlink:type="simple" ext-link-type="doi" xlink:href="10.1080/00222937100770461">10.1080/00222937100770461</ext-link> </mixed-citation></ref><ref id="B27"><mixed-citation xmlns:xlink="http://www.w3.org/1999/xlink" xlink:type="simple"><person-group><name name-style="western"><surname>Kraeuter</surname><given-names>JN</given-names></name></person-group> (<year>1973</year>) <article-title><tp:taxon-name><tp:taxon-name-part taxon-name-part-type="class">Pycnogonida</tp:taxon-name-part></tp:taxon-name> from Georgia, U.S.A.</article-title> <source>Journal of Natural History</source> <volume>7</volume>(<issue>5</issue>): <fpage>493</fpage>–<lpage>498</lpage>. doi: <ext-link xlink:type="simple" ext-link-type="doi" xlink:href="10.1080/00222937300770381">10.1080/00222937300770381</ext-link> </mixed-citation></ref><ref id="B35"><mixed-citation xmlns:xlink="http://www.w3.org/1999/xlink" xlink:type="simple"><person-group><name name-style="western"><surname>Stock</surname><given-names>JH</given-names></name></person-group> (<year>1975</year>) <article-title><tp:taxon-name><tp:taxon-name-part taxon-name-part-type="class">Pycnogonida</tp:taxon-name-part></tp:taxon-name> from the Continental Shelf, Slope, and Deep Sea of the Tropical Atlantic and East Pacific. In Biological Results of the University of Miami Deep-Sea Expeditions, 108.</article-title> <source>Bulletin of Marine Science</source> <volume>24</volume>(<issue>4</issue>): <fpage>957</fpage>–<lpage>1092</lpage>. </mixed-citation></ref><ref id="B5"><mixed-citation xmlns:xlink="http://www.w3.org/1999/xlink" xlink:type="simple"><person-group><name name-style="western"><surname>Child</surname><given-names>CA</given-names></name></person-group> (<year>1979</year>) <article-title>Shallow-water <tp:taxon-name><tp:taxon-name-part taxon-name-part-type="class">Pycnogonida</tp:taxon-name-part></tp:taxon-name> of the Isthmus of Panama and the Coasts of Middle America.</article-title> <source>Smithsonian Contributions to Zoology</source> <volume>293</volume>: <fpage>1</fpage>–<lpage>86</lpage>. doi: <ext-link xlink:type="simple" ext-link-type="doi" xlink:href="10.5479/si.00810282.293">10.5479/si.00810282.293</ext-link> </mixed-citation></ref></ref-list></tp:taxon-treatment>
