# Supplementary material for: Pycnogonids associated with the giant lion´s-paw scallop Nodipecten subnodosus (Sowerby) in Ojo de Liebre Bay, Guerrero Negro, Baja California Sur, Mexico
Source: Zookeys. 2015 Oct 29;(530):129–49. doi: 10.3897/zookeys.530.6064 (PMC4668910; doi:10.3897/zookeys.530.6064)
Supplement: XML Treatment for Callipallene californiensis [file zookeys.530.6064-treatment3.xml]

<!DOCTYPE tp:taxon-treatment
  PUBLIC "-//TaxonX//DTD Taxonomic Treatment Publishing DTD v0 20100105//EN" "tax-treatment-NSO.dtd">
<tp:taxon-treatment xmlns:tp="http://www.plazi.org/taxpub"><tp:treatment-meta><kwd-group><label>Taxon classification</label><kwd><named-content content-type="kingdom">Animalia</named-content></kwd><kwd><named-content content-type="order">Pantopoda</named-content></kwd><kwd><named-content content-type="family">Callipallenidae</named-content></kwd></kwd-group><mixed-citation publication-type="journal"><person-group><name><surname>de León-Espinosa</surname><given-names>Angel</given-names></name><name><surname>de León-González</surname><given-names>Jesus A.</given-names></name></person-group><article-title>Pycnogonids associated with the giant lion´s-paw scallop <italic><tp:taxon-name><tp:taxon-name-part taxon-name-part-type="genus">Nodipecten</tp:taxon-name-part> <tp:taxon-name-part taxon-name-part-type="species">subnodosus</tp:taxon-name-part></tp:taxon-name></italic> (Sowerby) in Ojo de Liebre Bay, Guerrero Negro, Baja California Sur, Mexico</article-title><source>Zookeys</source><day>29</day><month>10</month><year>2015</year><volume>2015</volume><issue>530</issue><fpage>129</fpage><lpage>149</lpage><pub-id pub-id-type="doi">10.3897/zookeys.530.6064</pub-id></mixed-citation></tp:treatment-meta><tp:nomenclature><tp:taxon-name>
                                    <tp:taxon-name-part taxon-name-part-type="genus">Callipallene</tp:taxon-name-part>
                                    <tp:taxon-name-part taxon-name-part-type="species">californiensis</tp:taxon-name-part>
                                </tp:taxon-name><tp:taxon-authority>(Hall, 1913)</tp:taxon-authority><xref ref-type="fig" rid="F3">Fig. 3</xref><tp:nomenclature-citation-list><tp:nomenclature-citation><tp:taxon-name><tp:taxon-name-part taxon-name-part-type="genus">Pallene</tp:taxon-name-part> <tp:taxon-name-part taxon-name-part-type="species">californiensis</tp:taxon-name-part></tp:taxon-name><comment><xref ref-type="bibr" rid="B13">Hall 1913</xref>: 133, Pl. 4, figs 9–13; <xref ref-type="bibr" rid="B18">Hilton 1915a</xref>: 67; <xref ref-type="bibr" rid="B19">1915b</xref>: 204; <xref ref-type="bibr" rid="B20">1916</xref>: 465, fig. 6; <xref ref-type="bibr" rid="B21">1920</xref>: 93.</comment></tp:nomenclature-citation><tp:nomenclature-citation><tp:taxon-name><tp:taxon-name-part taxon-name-part-type="genus">Callipallene</tp:taxon-name-part> <tp:taxon-name-part taxon-name-part-type="species">californiensis</tp:taxon-name-part></tp:taxon-name><comment>: <xref ref-type="bibr" rid="B23">Hilton 1942b</xref>: 281, pl. 36; <xref ref-type="bibr" rid="B24">1942c</xref>: 38.</comment></tp:nomenclature-citation><tp:nomenclature-citation><tp:taxon-name><tp:taxon-name-part taxon-name-part-type="genus">Callipallene</tp:taxon-name-part> <tp:taxon-name-part taxon-name-part-type="species">solicitatus</tp:taxon-name-part></tp:taxon-name><comment><xref ref-type="bibr" rid="B5">Child 1979</xref>: 44–46, fig. 15.</comment></tp:nomenclature-citation></tp:nomenclature-citation-list></tp:nomenclature><tp:treatment-sec sec-type="material"><title>Material examined.</title><p>Ojo de Liebre Bay, Guerrero Negro, Baja California Sur, scallop fishing area: La Concha, <named-content xmlns:xlink="http://www.w3.org/1999/xlink" content-type="dwc:verbatimCoordinates" xlink:type="simple">27°50'35"N, 114°16'22"W</named-content>, (<named-content xmlns:xlink="http://www.w3.org/1999/xlink" content-type="dwc:institutional_code" xlink:type="simple">UANL</named-content>-FCB-PYCNO-0047), <abbrev xmlns:xlink="http://www.w3.org/1999/xlink" xlink:title="La Concha" xlink:type="simple">AC</abbrev>-2, (1♂), 01/12/2012.</p></tp:treatment-sec><tp:treatment-sec sec-type="Description"><title>Description.</title><p>Proboscis short and rounded distally (Fig. <xref ref-type="fig" rid="F3">3A</xref>), with three smooth lips.</p><fig id="F3" position="float" orientation="portrait"><label>Figure 3.</label><caption><p><italic><tp:taxon-name><tp:taxon-name-part taxon-name-part-type="genus">Callipallene</tp:taxon-name-part> <tp:taxon-name-part taxon-name-part-type="species">californiensis</tp:taxon-name-part></tp:taxon-name></italic> (Hall, 1913). <bold>A</bold> Trunk, dorsal view <bold>B</bold> Trunk, lateral view <bold>C</bold> Chela, lateral view <bold>D</bold> Oviger, lateral view <bold>E</bold> Third leg, lateral view <bold>F</bold> Propodus, lateral view. Scale bars: 0.1 mm (<bold>A–D, F</bold>), 1 mm (<bold>E</bold>).</p></caption><graphic xmlns:xlink="http://www.w3.org/1999/xlink" xlink:href="zookeys-530-129-g003.jpg" position="float" orientation="portrait" xlink:type="simple" id="oo_62392.jpg"/></fig><p>Chelifores with two segments: scape one-segmented, short, with a distal row of short spines. Chela large, chelate, with two dorsal and lateral rows of three spines each. The inferior chela finger is thin, articulated, with eleven teeth, extending beyond the distal portion of the upper finger, armed with nine teeth (Fig. <xref ref-type="fig" rid="F3">3C</xref>).</p><p>Palps absent. Ocular tubercle conical and apparently eyeless, located on cephalic segment just forward of the first pair of lateral processes (Fig. <xref ref-type="fig" rid="F3">3B</xref>).</p><p>Trunk short, robust, anterior corners of the first body segment rounded. Slender neck basally, almost as thick as its length in the distal part (Fig. <xref ref-type="fig" rid="F3">3A</xref>). Distinct segmentation lines between body segments.</p><p>Lateral processes without accessory structures, first and second pairs separated approximately by twice their diameters, second to fourth pairs separated approximately by their own diameter (Fig. <xref ref-type="fig" rid="F3">3A, B</xref>).</p><p>Oviger consists of ten segments, first three short, fourth segment as long as the second and third ones together. Fifth segment longest, with an apophysis at the distal end and a row of four long spines on the ventral surface. Apophysis has several long ventral setae. Sixth segment short, with a cluster of long setae at the ventrodistal end. Segments seven to ten (strigilis) each have a single ventral row of denticulate oviger spines with the formula 7: 8: 10: 7, and long setae are present on the dorsodistal end of segments seven, eight, and nine (Fig. <xref ref-type="fig" rid="F3">3D</xref>). Terminal oviger claw absent.</p><p>Legs consisting of eight segments (Fig. <xref ref-type="fig" rid="F3">3E</xref>). Coxa I very short, with a row of setae along the distalmost edge of the segment. Coxa II, longest of the three coxae, with two spines on the dorsal side and a cluster of long spines at the distalmost ventral edge of the segment. Coxa III, slightly longer than coxa I, with two spines on the ventral surface and a cluster of long spines at the distalmost ventral edge of the segment. Femur narrow in its proximal part, broadening at the distal end, with a row of long spines at the dorsodistal end. Tibia I with a row of long spines covering the entire dorsal surface and a short row of spines covering the second half of the ventral surface. Tibia II with a row of long spines running nearly the entire length of the ventral surface and a row of spines running the entire length of the dorsal surface, in the following pattern: 2–4 short spines then a long spine (twice as long as the short spines), repeated several times. Tarsus short, curved, about half the length of coxa I, without spines. Propodus with a scattered row of long spines on the dorsal surface and a row of long spines at the distalmost end. There are several rows of long heel and sole spines on the ventral surface, a thick terminal claw less than ½ (0.41) the length of the propodus, and two thin auxiliary claws, ½ the length of the terminal claw (Fig. <xref ref-type="fig" rid="F3">3F</xref>).</p><p>Abdomen short, conical, as long as its diameter, located above the fourth segment of the body, its front end marking the separation between the third and fourth segments (Fig. <xref ref-type="fig" rid="F3">3A–B</xref>).</p></tp:treatment-sec><tp:treatment-sec sec-type="Standard measurements"><title>Standard measurements.</title><p>Proboscis 0.3 mm long, 0.29 mm wide.</p><p>Body 0.7 mm long from anterior end of cephalic segment to end of fourth lateral processes, 0.43 mm wide between second pair of lateral processes.</p><p>Leg 1 4.39 mm long from coxa I to the tip of main claw. Coxa I, 0.15 mm, coxa II, 0.54 mm, coxa III, 0.23 mm, femur 1.08 mm, tibia I, 0.78 mm, tibia II, 1.08 mm, tarsus, 0.05 mm, propodus 0.34 mm, claw 0.14 mm.</p><p>Oviger 1.5 mm long, first segment 0.05 mm, second 0.1 mm, third 0.14 mm, fourth 0.25 mm, fifth 0.37 mm, sixth 0.11 mm, seventh 0.12 mm, eighth 0.11 mm, ninth 0.13 mm, tenth 0.12 mm.</p></tp:treatment-sec><tp:treatment-sec sec-type="Distribution"><title>Distribution.</title><p>Laguna Beach, California, La Paz Bay, Gulf of California, and Pacific coast of Panama.</p></tp:treatment-sec><tp:treatment-sec sec-type="Remarks"><title>Remarks.</title><p><italic><tp:taxon-name><tp:taxon-name-part taxon-name-part-type="genus">Callipallene</tp:taxon-name-part> <tp:taxon-name-part taxon-name-part-type="species">californiensis</tp:taxon-name-part></tp:taxon-name></italic> (Hall, 1913) had been reported rarely and appeared to be restricted to California. <xref ref-type="bibr" rid="B24">Hilton (1942c)</xref> re-described the species and provided an illustration of a complete specimen. Later, <xref ref-type="bibr" rid="B5">Child (1979)</xref> described <italic><tp:taxon-name><tp:taxon-name-part taxon-name-part-type="genus">Callipallene</tp:taxon-name-part> <tp:taxon-name-part taxon-name-part-type="species">solicitatus</tp:taxon-name-part></tp:taxon-name></italic> from La Paz Bay, Gulf of California and the Pacific coast of Panama, providing a complete description and illustrations. <xref ref-type="bibr" rid="B6">Child (1987)</xref> reviewed the types of Hall and commented upon previous reports of this species, as well as designating <italic><tp:taxon-name><tp:taxon-name-part taxon-name-part-type="genus">Callipallene</tp:taxon-name-part> <tp:taxon-name-part taxon-name-part-type="species">solicitatus</tp:taxon-name-part></tp:taxon-name></italic> a junior synonym of <italic><tp:taxon-name><tp:taxon-name-part taxon-name-part-type="genus">Callipallene</tp:taxon-name-part> <tp:taxon-name-part taxon-name-part-type="species">californiensis</tp:taxon-name-part></tp:taxon-name></italic>. Our specimen agrees with the original description of <italic><tp:taxon-name><tp:taxon-name-part taxon-name-part-type="genus">Callipallene</tp:taxon-name-part> <tp:taxon-name-part taxon-name-part-type="species">californiensis</tp:taxon-name-part></tp:taxon-name></italic>, and is located within its range of distribution (California to <!--PageBreak-->Panama). However, one character varies significantly, the proportion of the main claw is 75% the length of the propodus in <italic><tp:taxon-name><tp:taxon-name-part taxon-name-part-type="genus">Callipallene</tp:taxon-name-part> <tp:taxon-name-part taxon-name-part-type="species">californiensis</tp:taxon-name-part></tp:taxon-name></italic>, whereas in our specimen it is 41%; otherwise, all other characters are similar.</p></tp:treatment-sec><ref-list><ref id="B13"><mixed-citation xmlns:xlink="http://www.w3.org/1999/xlink" xlink:type="simple"><person-group><name name-style="western"><surname>Hall</surname><given-names>HVM</given-names></name></person-group> (<year>1913</year>) <source><tp:taxon-name><tp:taxon-name-part taxon-name-part-type="class">Pycnogonida</tp:taxon-name-part></tp:taxon-name> from the coast of California, with descriptions of two new species</source>, <publisher-name>University of California Publications in Zoology</publisher-name> <volume>11</volume>: <page-range>127–42</page-range>. </mixed-citation></ref><ref id="B18"><mixed-citation xmlns:xlink="http://www.w3.org/1999/xlink" xlink:type="simple"><person-group><name name-style="western"><surname>Hilton</surname><given-names>WA</given-names></name></person-group> (<year>1915a</year>) <article-title>Pycnogonids collected during the summer of 1914 at Laguna Beach.</article-title> <source>Journal of Entomology and Zoology of Pomona College</source> <volume>7</volume>(<issue>1</issue>): <fpage>67</fpage>–<lpage>70</lpage>. </mixed-citation></ref><ref id="B19"><mixed-citation xmlns:xlink="http://www.w3.org/1999/xlink" xlink:type="simple"><person-group><name name-style="western"><surname>Hilton</surname><given-names>WA</given-names></name></person-group> (<year>1915b</year>) <article-title>Pycnogonids collected during the summer of 1915 at Laguna Beach.</article-title> <source>Journal of Entomology and Zoology of Pomona College</source> <volume>7</volume>(<issue>3</issue>): <fpage>201</fpage>–<lpage>206</lpage>. </mixed-citation></ref><ref id="B20"><mixed-citation xmlns:xlink="http://www.w3.org/1999/xlink" xlink:type="simple"><person-group><name name-style="western"><surname>Hilton</surname><given-names>WA</given-names></name></person-group> (<year>1916</year>) <article-title>The nervous system of Pycnogonids.</article-title> <source>Journal of Comparative Neurology</source> <volume>26</volume>(<issue>5</issue>): <fpage>463</fpage>–<lpage>472</lpage>. doi: <ext-link xlink:type="simple" ext-link-type="doi" xlink:href="10.1002/cne.900260502">10.1002/cne.900260502</ext-link> </mixed-citation></ref><ref id="B21"><mixed-citation xmlns:xlink="http://www.w3.org/1999/xlink" xlink:type="simple"><person-group><name name-style="western"><surname>Hilton</surname><given-names>WA</given-names></name></person-group> (<year>1920</year>) <article-title>Notes on Pacific Coast Pycnogonids.</article-title> <source>Journal of Entomology and Zoology of Pomona College</source> <volume>12</volume>(<issue>4</issue>): <lpage>93</lpage>. </mixed-citation></ref><ref id="B23"><mixed-citation xmlns:xlink="http://www.w3.org/1999/xlink" xlink:type="simple"><person-group><name name-style="western"><surname>Hilton</surname><given-names>WA</given-names></name></person-group> (<year>1942b</year>) <article-title><tp:taxon-name><tp:taxon-name-part taxon-name-part-type="order">Pantopoda</tp:taxon-name-part></tp:taxon-name> (Continued). II; Family <tp:taxon-name><tp:taxon-name-part taxon-name-part-type="family">Callipallenidae</tp:taxon-name-part></tp:taxon-name>.</article-title> <source>Pomona Journal of Entomology and Zoology</source> <volume>34</volume>(<issue>2</issue>): <fpage>38</fpage>–<lpage>41</lpage>. </mixed-citation></ref><ref id="B24"><mixed-citation xmlns:xlink="http://www.w3.org/1999/xlink" xlink:type="simple"><person-group><name name-style="western"><surname>Hilton</surname><given-names>WA</given-names></name></person-group> (<year>1942c</year>) <article-title>Pycnogonids from the Allan Hancock Expeditions.</article-title> <source>Allan Hancock Pacific Expeditions (University of Southern California)</source> <volume>5</volume>(<issue>9</issue>): <fpage>277</fpage>–<lpage>339</lpage>. </mixed-citation></ref><ref id="B5"><mixed-citation xmlns:xlink="http://www.w3.org/1999/xlink" xlink:type="simple"><person-group><name name-style="western"><surname>Child</surname><given-names>CA</given-names></name></person-group> (<year>1979</year>) <article-title>Shallow-water <tp:taxon-name><tp:taxon-name-part taxon-name-part-type="class">Pycnogonida</tp:taxon-name-part></tp:taxon-name> of the Isthmus of Panama and the Coasts of Middle America.</article-title> <source>Smithsonian Contributions to Zoology</source> <volume>293</volume>: <fpage>1</fpage>–<lpage>86</lpage>. doi: <ext-link xlink:type="simple" ext-link-type="doi" xlink:href="10.5479/si.00810282.293">10.5479/si.00810282.293</ext-link> </mixed-citation></ref><ref id="B6"><mixed-citation xmlns:xlink="http://www.w3.org/1999/xlink" xlink:type="simple"><person-group><name name-style="western"><surname>Child</surname><given-names>CA</given-names></name></person-group> (<year>1987</year>) <article-title>The <tp:taxon-name><tp:taxon-name-part taxon-name-part-type="class">Pycnogonida</tp:taxon-name-part></tp:taxon-name> Types of H.V.M. Hall.</article-title> <source>Proceedings of the Biological Society of Washington</source> <volume>100</volume>(<issue>3</issue>): <fpage>552</fpage>–<lpage>558</lpage>. </mixed-citation></ref></ref-list></tp:taxon-treatment>
