# Supplementary material for: Pycnogonids associated with the giant lion´s-paw scallop Nodipecten subnodosus (Sowerby) in Ojo de Liebre Bay, Guerrero Negro, Baja California Sur, Mexico
Source: Zookeys. 2015 Oct 29;(530):129–49. doi: 10.3897/zookeys.530.6064 (PMC4668910; doi:10.3897/zookeys.530.6064)
Supplement: XML Treatment for Nymphon lituus [file zookeys.530.6064-treatment4.xml]

<!DOCTYPE tp:taxon-treatment
  PUBLIC "-//TaxonX//DTD Taxonomic Treatment Publishing DTD v0 20100105//EN" "tax-treatment-NSO.dtd">
<tp:taxon-treatment xmlns:tp="http://www.plazi.org/taxpub"><tp:treatment-meta><kwd-group><label>Taxon classification</label><kwd><named-content content-type="kingdom">Animalia</named-content></kwd><kwd><named-content content-type="order">Pantopoda</named-content></kwd><kwd><named-content content-type="family">Nymphonidae</named-content></kwd></kwd-group><mixed-citation publication-type="journal"><person-group><name><surname>de León-Espinosa</surname><given-names>Angel</given-names></name><name><surname>de León-González</surname><given-names>Jesus A.</given-names></name></person-group><article-title>Pycnogonids associated with the giant lion´s-paw scallop <italic><tp:taxon-name><tp:taxon-name-part taxon-name-part-type="genus">Nodipecten</tp:taxon-name-part> <tp:taxon-name-part taxon-name-part-type="species">subnodosus</tp:taxon-name-part></tp:taxon-name></italic> (Sowerby) in Ojo de Liebre Bay, Guerrero Negro, Baja California Sur, Mexico</article-title><source>Zookeys</source><day>29</day><month>10</month><year>2015</year><volume>2015</volume><issue>530</issue><fpage>129</fpage><lpage>149</lpage><pub-id pub-id-type="doi">10.3897/zookeys.530.6064</pub-id></mixed-citation></tp:treatment-meta><tp:nomenclature><tp:taxon-name>
                                    <tp:taxon-name-part taxon-name-part-type="genus">Nymphon</tp:taxon-name-part>
                                    <tp:taxon-name-part taxon-name-part-type="species">lituus</tp:taxon-name-part>
                                </tp:taxon-name><tp:taxon-authority>Child, 1979</tp:taxon-authority><xref ref-type="fig" rid="F4">Fig. 4</xref><!--PageBreak--><!--PageBreak--><tp:nomenclature-citation-list><tp:nomenclature-citation><tp:taxon-name><tp:taxon-name-part taxon-name-part-type="genus">Nymphon</tp:taxon-name-part> <tp:taxon-name-part taxon-name-part-type="species">lituus</tp:taxon-name-part></tp:taxon-name><comment><xref ref-type="bibr" rid="B5">Child 1979</xref>: 38–40, fig. 13.</comment></tp:nomenclature-citation></tp:nomenclature-citation-list></tp:nomenclature><tp:treatment-sec sec-type="material"><title>Material examined.</title><p>Ojo de Liebre Bay, Guerrero Negro, Baja California Sur, scallop fishing areas: Chocolatero, <named-content xmlns:xlink="http://www.w3.org/1999/xlink" content-type="dwc:verbatimCoordinates" xlink:type="simple">27°53'04"N, 114°15'06"W</named-content>, (<named-content xmlns:xlink="http://www.w3.org/1999/xlink" content-type="dwc:institutional_code" xlink:type="simple">UANL</named-content>-FCB-PYCNO-0048), <abbrev xmlns:xlink="http://www.w3.org/1999/xlink" xlink:title="El Chocolatero" xlink:type="simple">AH</abbrev>-28, (1♂), 01/10/2012; El Datil, <named-content xmlns:xlink="http://www.w3.org/1999/xlink" content-type="dwc:verbatimCoordinates" xlink:type="simple">27°48'43"N, 114°15'06"W</named-content>, (<named-content xmlns:xlink="http://www.w3.org/1999/xlink" content-type="dwc:institutional_code" xlink:type="simple">UANL</named-content>-FCB-PYCNO-0049), <abbrev xmlns:xlink="http://www.w3.org/1999/xlink" xlink:title="El Datil" xlink:type="simple">AD</abbrev>-8, (1♂, 1♀), 01/12/2012; La Concha, <named-content xmlns:xlink="http://www.w3.org/1999/xlink" content-type="dwc:verbatimCoordinates" xlink:type="simple">27°50'35"N, 114°16'22"W</named-content>, (<named-content xmlns:xlink="http://www.w3.org/1999/xlink" content-type="dwc:institutional_code" xlink:type="simple">UANL</named-content>-FCB-PYCNO-0050), <abbrev xmlns:xlink="http://www.w3.org/1999/xlink" xlink:title="La Concha" xlink:type="simple">AC</abbrev>-11, (1♂), 01/12/2012; (<named-content xmlns:xlink="http://www.w3.org/1999/xlink" content-type="dwc:institutional_code" xlink:type="simple">UANL</named-content>-FCB-PYCNO-0051), <abbrev xmlns:xlink="http://www.w3.org/1999/xlink" xlink:title="La Concha" xlink:type="simple">AC</abbrev>-14, (1♂); (<named-content xmlns:xlink="http://www.w3.org/1999/xlink" content-type="dwc:institutional_code" xlink:type="simple">UANL</named-content>-FCB-PYCNO-0052), <abbrev xmlns:xlink="http://www.w3.org/1999/xlink" xlink:title="La Concha" xlink:type="simple">AC</abbrev>-15, (1♀), 01/10/2013; (<named-content xmlns:xlink="http://www.w3.org/1999/xlink" content-type="dwc:institutional_code" xlink:type="simple">UANL</named-content>-FCB-PYCNO-0053), <abbrev xmlns:xlink="http://www.w3.org/1999/xlink" xlink:title="La Concha" xlink:type="simple">AC</abbrev>-10, (1♂), 22/11/2013.</p></tp:treatment-sec><tp:treatment-sec sec-type="Description"><title>Description.</title><p>Proboscis cylindrical, longer than wide, horizontal to body (Fig. <xref ref-type="fig" rid="F4">4A</xref>), with three smooth lips.</p><fig id="F4" position="float" orientation="portrait"><label>Figure 4.</label><caption><p><italic><tp:taxon-name><tp:taxon-name-part taxon-name-part-type="genus">Nymphon</tp:taxon-name-part> <tp:taxon-name-part taxon-name-part-type="species">lituus</tp:taxon-name-part></tp:taxon-name></italic> Child, 1979. <bold>A</bold> Trunk, dorsal view <bold>B</bold> Chela, lateral view <bold>C</bold> Palp, lateral view <bold>D</bold> Oviger, lateral view <bold>E</bold> Oviger, terminal end, lateral view <bold>F</bold> Third leg, lateral view <bold>G</bold> Propodus, lateral view. Scale bars: 1 mm (<bold>A, F</bold>), 100 µm (<bold>B</bold>), 0.5 mm (<bold>C–D, G</bold>), 50 µm (<bold>E</bold>).</p></caption><graphic xmlns:xlink="http://www.w3.org/1999/xlink" xlink:href="zookeys-530-129-g004.jpg" position="float" orientation="portrait" xlink:type="simple" id="oo_62393.jpg"/></fig><p>Chelifore with two segments, the scape cylindrical. Fingers of the chela slender, longer than the basal part, which is inflated and rectangular, with a single median dorsal spine and 3 large dorsal setae in a row at the distal end, next to the articulation with the movable finger; and 2 long and 3 shorter setae on the ventral surface. The fixed finger has 29–30 slender chela teeth. Upper movable finger without setae, armed with 25 small teeth. The tips of the fingers slightly curved, overlapping distally (Fig. <xref ref-type="fig" rid="F4">4B</xref>).</p><p>Palps of five segments. First segment, very short. Second segment longest, with one large dorsodistal seta. Third segment is 2/3 the length of segment two with three ventral isolated setae. Fourth segment twice as long as segment one, with a ventral row of eight setae. Fifth segment 1.5 times as long as fourth segment, with two parallel rows of nine and seven long ventral setae, terminal end with a cluster of four setae (Fig. <xref ref-type="fig" rid="F4">4C</xref>).</p><p>Ocular tubercle inserted between the first pair of lateral processes, cone-shaped, with two small projections in the form of papillae, with two pairs of eyes (Fig. <xref ref-type="fig" rid="F4">4A</xref>).</p><p>Trunk slender, segmented. Neck 4.5 times longer than its width, smaller, cylindrical, widening in the form of a calyx, with a pair of conical, short anterior projections (Fig. <xref ref-type="fig" rid="F4">4A</xref>).</p><p>Lateral processes between first and second pairs separated slightly by their own diameters, second and third pairs separated by 1.5 times their diameters, and third and fourth pairs separated by less than their own diameters (Fig. <xref ref-type="fig" rid="F4">4A</xref>).</p><p>Legs long and slender (Fig. <xref ref-type="fig" rid="F4">4F, G</xref>). Coxa I short, without setae. Coxa II two times longer than coxa I, with two ventral anterior setae. Coxa III slightly longer than coxa I, <!--PageBreak-->with a row of four small ventral setae. Femur long, with one dorsal seta and scattered ventral setae. Tibia I with a single long median dorsal seta, and a ventral row of 9 smaller setae. Tibia II with a row of 45–50 small ventral setae, and 8–9 dorsal setae. Tarsus half as long as propodus with 10–11 ventral setae, a lateral row of six setae and a dorsal row of four setae. Propodus two times longer than tarsus, slightly curved, with a row of 19–20 sole spines, a median lateral row of ten spines, and two dorsal rows of 18–20 spines each, <!--PageBreak-->one row composed of short and the other of long spines. Main claw short, less than ¼ the length of the propodus, auxiliary claws nearly as long as main claw (Fig. <xref ref-type="fig" rid="F4">4G</xref>).</p><p>Oviger (Fig. <xref ref-type="fig" rid="F4">4D, E</xref>) inserted in the distal half of the first lateral process. First three segments short, first segment is half the size of the second one, second and third segments are subequal. Fourth and fifth segments longest, subequal. Fourth segment with two short ventral setae, and one long ventrodistal spine, fifth segment with a ventral row of three setae and one long ventrodistal spine. Sixth segment as long as the first and second together, with a ventral row of three setae. Last four segments armed with compound ovigerous leg spines, each with the following formula: 13: 9: 8: 10. Compound spines with 3–6 pairs of lateral teeth depending upon the size of the spine. Terminal claw long, curved, with six teeth (Fig. <xref ref-type="fig" rid="F4">4E</xref>).</p><p>Female gonopores oval in shape, present on ventrodistal end of coxa II of all leg pairs. These were observed on only two specimens (<abbrev xmlns:xlink="http://www.w3.org/1999/xlink" xlink:title="El Datil" xlink:type="simple">AD</abbrev>-8 and <abbrev xmlns:xlink="http://www.w3.org/1999/xlink" xlink:title="La Concha" xlink:type="simple">AC</abbrev>-15). All other specimens (males) without readily visible gonopores.</p><p>Abdomen as long as lateral processes of 4<sup>th</sup> pair of legs, elevated from the body at an angle of about 30° (Fig. <xref ref-type="fig" rid="F4">4A</xref>).</p></tp:treatment-sec><tp:treatment-sec sec-type="Standard measurements"><title>Standard measurements.</title><p>Proboscis 0.57 mm long, 0.28 mm wide.</p><p>Body 1.43 mm long from anterior end of cephalic segment to end of 4th lateral processes, 1.0 mm wide between second pair of lateral processes.</p><p>Leg 1 9.35 mm long from coxa I to the tip of main claw. Coxa I, 0.37 mm, coxa II, 0.71 mm, coxa III, 0.41 mm, femur 1.84 mm, tibia I, 2.02 mm, tibia II, 2.78 mm, tarsus, 0.35 mm, propodus 0.71 mm, claw 0.16 mm.</p><p>Oviger 3.19 mm long, first segment 0.78 mm, second 0.81 mm, third 0.38 mm, fourth 0.44 mm, fifth 0.19 mm, sixth 0.22 mm, seventh 0.38 mm, eighth 0.24 mm, ninth 0.24 mm, tenth 0.21 mm.</p></tp:treatment-sec><tp:treatment-sec sec-type="Distribution"><title>Distribution.</title><p>This species is known from Gulf of California and Panama: specimens from Gulf of California were taken on floating <italic><tp:taxon-name><tp:taxon-name-part taxon-name-part-type="genus">Sargassum</tp:taxon-name-part></tp:taxon-name></italic> around Puerto Peñasco, Sonora, and in Panama City, among hydroids and bryozoans (<xref ref-type="bibr" rid="B5">Child 1979</xref>, p. 40). With this record, the distribution of <italic><tp:taxon-name><tp:taxon-name-part taxon-name-part-type="genus">Nymphon</tp:taxon-name-part> <tp:taxon-name-part taxon-name-part-type="species">lituus</tp:taxon-name-part></tp:taxon-name></italic> is extended to the western coast of Baja California Peninsula.</p></tp:treatment-sec><tp:treatment-sec sec-type="Remarks"><title>Remarks.</title><p>The genus <italic><tp:taxon-name><tp:taxon-name-part taxon-name-part-type="genus">Nymphon</tp:taxon-name-part></tp:taxon-name></italic> includes 277 valid species (<xref ref-type="bibr" rid="B3">Bamber et al. 2015</xref>). Despite the great diversity of the genus, only ten species are known from the eastern Pacific: <italic><tp:taxon-name><tp:taxon-name-part taxon-name-part-type="genus">Nymphon</tp:taxon-name-part> <tp:taxon-name-part taxon-name-part-type="species">aculeatum</tp:taxon-name-part></tp:taxon-name></italic> Child, 1994 from San Clemente Basin, California; <italic><tp:taxon-name><tp:taxon-name-part taxon-name-part-type="genus">Nymphon</tp:taxon-name-part> <tp:taxon-name-part taxon-name-part-type="species">apheles</tp:taxon-name-part></tp:taxon-name></italic> Child, 1979 from Panama; <italic><tp:taxon-name><tp:taxon-name-part taxon-name-part-type="genus">Nymphon</tp:taxon-name-part> <tp:taxon-name-part taxon-name-part-type="species">duospinum</tp:taxon-name-part></tp:taxon-name></italic> (Hilton, 1942) from Alaska; <italic><tp:taxon-name><tp:taxon-name-part taxon-name-part-type="genus">Nymphon</tp:taxon-name-part> <tp:taxon-name-part taxon-name-part-type="species">heterodenticulatum</tp:taxon-name-part></tp:taxon-name></italic> Hedgpeth, 1941 from Santa Catalina Island, southern California; <italic><tp:taxon-name><tp:taxon-name-part taxon-name-part-type="genus">Nymphon</tp:taxon-name-part> <tp:taxon-name-part taxon-name-part-type="species">hirsutum</tp:taxon-name-part></tp:taxon-name></italic> Child, 1995 from the Bering Sea; <italic><tp:taxon-name><tp:taxon-name-part taxon-name-part-type="genus">Nymphon</tp:taxon-name-part> <tp:taxon-name-part taxon-name-part-type="species">lituus</tp:taxon-name-part></tp:taxon-name></italic> Child, 1979 from the Gulf of California and Panama; <italic><tp:taxon-name><tp:taxon-name-part taxon-name-part-type="genus">Nymphon</tp:taxon-name-part> <tp:taxon-name-part taxon-name-part-type="species">longicollum</tp:taxon-name-part></tp:taxon-name></italic> Hoek, 1881 from Chile (also from New Zealand and Auckland Islands); <italic><tp:taxon-name><tp:taxon-name-part taxon-name-part-type="genus">Nymphon</tp:taxon-name-part> <tp:taxon-name-part taxon-name-part-type="species">pixellae</tp:taxon-name-part></tp:taxon-name></italic> Scott, 1912 from Vancouver, Canada (also from California and Japan); <italic><tp:taxon-name><tp:taxon-name-part taxon-name-part-type="genus">Nymphon</tp:taxon-name-part> <tp:taxon-name-part taxon-name-part-type="species">similis</tp:taxon-name-part></tp:taxon-name></italic> Child, 1992 from Ecuador; and <italic><tp:taxon-name><tp:taxon-name-part taxon-name-part-type="genus">Nymphon</tp:taxon-name-part> <tp:taxon-name-part taxon-name-part-type="species">stipulum</tp:taxon-name-part></tp:taxon-name></italic> Child, 1990 from southern California. <italic><tp:taxon-name><tp:taxon-name-part taxon-name-part-type="genus">Nymphon</tp:taxon-name-part> <tp:taxon-name-part taxon-name-part-type="species">lituus</tp:taxon-name-part></tp:taxon-name></italic> is a species known only from its original description; the specimens found in this study vary slightly in the number of compound ovigerous leg spines, with the formula 13: 9: 8: 10, in contrast to the original description of <italic><tp:taxon-name><tp:taxon-name-part taxon-name-part-type="genus">Nymphon</tp:taxon-name-part> <tp:taxon-name-part taxon-name-part-type="species">lituus</tp:taxon-name-part></tp:taxon-name></italic> with the formula 15: 10: 10: 11. The other features do not present major variations.</p><!--PageBreak--></tp:treatment-sec><ref-list><ref id="B5"><mixed-citation xmlns:xlink="http://www.w3.org/1999/xlink" xlink:type="simple"><person-group><name name-style="western"><surname>Child</surname><given-names>CA</given-names></name></person-group> (<year>1979</year>) <article-title>Shallow-water <tp:taxon-name><tp:taxon-name-part taxon-name-part-type="class">Pycnogonida</tp:taxon-name-part></tp:taxon-name> of the Isthmus of Panama and the Coasts of Middle America.</article-title> <source>Smithsonian Contributions to Zoology</source> <volume>293</volume>: <fpage>1</fpage>–<lpage>86</lpage>. doi: <ext-link xlink:type="simple" ext-link-type="doi" xlink:href="10.5479/si.00810282.293">10.5479/si.00810282.293</ext-link> </mixed-citation></ref><ref id="B3"><mixed-citation xmlns:xlink="http://www.w3.org/1999/xlink" xlink:type="simple"><person-group><name name-style="western"><surname>Bamber</surname><given-names>RN</given-names></name><name name-style="western"><surname>El Nagar</surname><given-names>A</given-names></name><name name-style="western"><surname>Staples</surname><given-names>D</given-names></name></person-group> (<year>2015</year>) <source>Pycnobase: World <tp:taxon-name><tp:taxon-name-part taxon-name-part-type="class">Pycnogonida</tp:taxon-name-part></tp:taxon-name> Database</source>. <ext-link xlink:type="simple" ext-link-type="uri" xlink:href="http://www.marinespecies.org/aphia.php?p=taxdetails&amp;id=1302">http://www.marinespecies.org/aphia.php?p=taxdetails&amp;id=1302</ext-link> [accessed on 26 May 2015] </mixed-citation></ref></ref-list></tp:taxon-treatment>
