# Supplementary material for: Pycnogonids associated with the giant lion´s-paw scallop Nodipecten subnodosus (Sowerby) in Ojo de Liebre Bay, Guerrero Negro, Baja California Sur, Mexico
Source: Zookeys. 2015 Oct 29;(530):129–49. doi: 10.3897/zookeys.530.6064 (PMC4668910; doi:10.3897/zookeys.530.6064)
Supplement: XML Treatment for Pycnogonum rickettsi [file zookeys.530.6064-treatment5.xml]

<!DOCTYPE tp:taxon-treatment
  PUBLIC "-//TaxonX//DTD Taxonomic Treatment Publishing DTD v0 20100105//EN" "tax-treatment-NSO.dtd">
<tp:taxon-treatment xmlns:tp="http://www.plazi.org/taxpub"><tp:treatment-meta><kwd-group><label>Taxon classification</label><kwd><named-content content-type="kingdom">Animalia</named-content></kwd><kwd><named-content content-type="order">Pantopoda</named-content></kwd><kwd><named-content content-type="family">Pycnogonidae</named-content></kwd></kwd-group><mixed-citation publication-type="journal"><person-group><name><surname>de León-Espinosa</surname><given-names>Angel</given-names></name><name><surname>de León-González</surname><given-names>Jesus A.</given-names></name></person-group><article-title>Pycnogonids associated with the giant lion´s-paw scallop <italic><tp:taxon-name><tp:taxon-name-part taxon-name-part-type="genus">Nodipecten</tp:taxon-name-part> <tp:taxon-name-part taxon-name-part-type="species">subnodosus</tp:taxon-name-part></tp:taxon-name></italic> (Sowerby) in Ojo de Liebre Bay, Guerrero Negro, Baja California Sur, Mexico</article-title><source>Zookeys</source><day>29</day><month>10</month><year>2015</year><volume>2015</volume><issue>530</issue><fpage>129</fpage><lpage>149</lpage><pub-id pub-id-type="doi">10.3897/zookeys.530.6064</pub-id></mixed-citation></tp:treatment-meta><tp:nomenclature><tp:taxon-name>
                                    <tp:taxon-name-part taxon-name-part-type="genus">Pycnogonum</tp:taxon-name-part>
                                    <tp:taxon-name-part taxon-name-part-type="species">rickettsi</tp:taxon-name-part>
                                </tp:taxon-name><tp:taxon-authority>Schmitt, 1934</tp:taxon-authority><xref ref-type="fig" rid="F5">Fig. 5</xref><tp:nomenclature-citation-list><tp:nomenclature-citation><tp:taxon-name><tp:taxon-name-part taxon-name-part-type="genus">Pycnogonum</tp:taxon-name-part> <tp:taxon-name-part taxon-name-part-type="species">rickettsi</tp:taxon-name-part></tp:taxon-name><comment><xref ref-type="bibr" rid="B33">Schmitt 1934</xref>: 62, Fig. 1 A-D.</comment></tp:nomenclature-citation><tp:nomenclature-citation><tp:taxon-name><tp:taxon-name-part taxon-name-part-type="genus">Pycnogonum</tp:taxon-name-part> <tp:taxon-name-part taxon-name-part-type="species">rickettsi</tp:taxon-name-part></tp:taxon-name><comment>. <xref ref-type="bibr" rid="B11">Child and Hedgpeth 2007</xref>: 665; <xref ref-type="bibr" rid="B26">Hilton 1943b</xref>: 19; <xref ref-type="bibr" rid="B16">Hedgpeth 1975</xref>: 41a7, 424; pl. 99, fig. 3; <xref ref-type="bibr" rid="B17">Hedgpeth and Haderlie 1980</xref>:638, fig. 27.2.</comment></tp:nomenclature-citation></tp:nomenclature-citation-list></tp:nomenclature><tp:treatment-sec sec-type="material"><title>Material examined.</title><p>Ojo de Liebre Bay, Guerrero Negro, Baja California Sur, scallop fishing area: La Concha, <named-content xmlns:xlink="http://www.w3.org/1999/xlink" content-type="dwc:verbatimCoordinates" xlink:type="simple">27°50'35"N, 114°16'22"W</named-content>, (<named-content xmlns:xlink="http://www.w3.org/1999/xlink" content-type="dwc:institutional_code" xlink:type="simple">UANL</named-content>-FCB-PYCNO-0054), <abbrev xmlns:xlink="http://www.w3.org/1999/xlink" xlink:title="La Concha" xlink:type="simple">AC</abbrev>-3 (1♀), 01/12/2012.</p></tp:treatment-sec><tp:treatment-sec sec-type="Description"><title>Description.</title><p>Proboscis robust, longer than wide, slightly down-curved, articular membrane at base of proboscis narrow (Fig. <xref ref-type="fig" rid="F5">5A–C</xref>).</p><fig id="F5" position="float" orientation="portrait"><label>Figure 5.</label><caption><p><italic><tp:taxon-name><tp:taxon-name-part taxon-name-part-type="genus">Pycnogonum</tp:taxon-name-part> <tp:taxon-name-part taxon-name-part-type="species">rickettsi</tp:taxon-name-part></tp:taxon-name></italic> Schmitt, 1934. <bold>A</bold> Trunk, dorsal view <bold>B</bold> Trunk, dorsal view detail anterior end <bold>C</bold> Trunk, lateral view <bold>D</bold> Trunk, dorsal view, detail posterior end <bold>E</bold> Third leg, lateral view. Scale bars 1 mm (<bold>A–C</bold>), 0.5 mm (<bold>D–E</bold>).</p></caption><graphic xmlns:xlink="http://www.w3.org/1999/xlink" xlink:href="zookeys-530-129-g005.jpg" position="float" orientation="portrait" xlink:type="simple" id="oo_62394.jpg"/></fig><p>Ocular tubercle high, bell-shaped, with two pairs of large strongly pigmented eyes (Fig. <xref ref-type="fig" rid="F5">5C</xref>).</p><p>Trunk robust, segmented, integument granular (Fig. <xref ref-type="fig" rid="F5">5A, C</xref>), with reticulations evident on dorsal and ventral surfaces. Fully segmented, first three trunk segments armed with a high dorsal ridge at posterior end of each body segment.</p><p>Lateral processes separated by approximately one third of their width, all as long as wide, those of the first segment are directed forward, the second and third lateral processes are directed straight out and the fourth ones point backwards (Fig. <xref ref-type="fig" rid="F5">5A</xref>).</p><p>Legs: Coxae I and II subequal, coxa III shortest, articular membrane between segments wide. Femur is the longest segment, with two conical projections on dorsodistal end and a group of isolated setae on ventral surface. Tibia I is slightly shorter than femur and is nearly twice the length of tibia II, with two dorsodorsal conical projections, similar to those found on the femur, with a strong recurved spine between the conical projections, and isolated setae on the ventral surface; tibia II short, with a slight dorsal depression mid-segment, a strong distal recurved spine, and a small group of ventral setae placed in 3–4 regular rows. Tarsus short, with 6–7 rows of setae that almost completely cover the ventral surface. Propodus nearly as long as femur, with four rows of sole spines. Claw approximately 50% of propodus length, auxiliary claws absent (Fig. <xref ref-type="fig" rid="F5">5E</xref>).</p><p>Chelifores: absent</p><p>Palps: absent</p><p>Oviger: absent.</p><p>Female gonopore evident, oval, well-defined, situated on dorso-lateral surface of coxa II of fourth pair of legs (Fig. <xref ref-type="fig" rid="F5">5D</xref>).</p><p>Abdomen 0.8 mm long, smooth, cylindrical, reaching distal margin of coxa I on fourth pair of legs, with four small spines on middle dorsal area (Fig. <xref ref-type="fig" rid="F5">5C</xref>), posterior end truncate (Fig. <xref ref-type="fig" rid="F5">5A, D</xref>), and anus terminal.</p></tp:treatment-sec><tp:treatment-sec sec-type="Standard measurements"><title>Standard measurements.</title><p>Proboscis 2.2 mm long, 0.9 mm wide.</p><!--PageBreak--><!--PageBreak--><p>Body 2.08 mm long from anterior end of cephalic segment to end of fourth lateral processes, 1.91 mm wide between second pair of lateral processes.</p><p>Leg 1 6.0 mm long from coxa I to the tip of main claw. Coxa I, 0.5 mm, coxa II, 0.6 mm, coxa III, 0.3 mm, femur 1.2 mm, tibia I, 1.1 mm, tibia II, 0.6 mm, tarsus, 0.2 mm, propodus 1.0 mm, claw 0.5 mm.</p></tp:treatment-sec><tp:treatment-sec sec-type="Distribution"><title>Distribution.</title><p>Puget Sound to the southern California Bight; this is the first record from western Mexico.</p></tp:treatment-sec><tp:treatment-sec sec-type="Remarks"><title>Remarks.</title><p>Only a single female specimen was collected in this study. The specimen reported in this paper differs in some characteristics from the holotype of <italic><tp:taxon-name><tp:taxon-name-part taxon-name-part-type="genus">Pycnogonum</tp:taxon-name-part> <tp:taxon-name-part taxon-name-part-type="species">rickettsi</tp:taxon-name-part></tp:taxon-name></italic>. However, we think it may be premature to describe this specimen as a new species because our specimen is a female and that described by <xref ref-type="bibr" rid="B33">Schmitt (1934)</xref> is a male.</p></tp:treatment-sec><ref-list><ref id="B33"><mixed-citation xmlns:xlink="http://www.w3.org/1999/xlink" xlink:type="simple"><person-group><name name-style="western"><surname>Schmitt</surname><given-names>WL</given-names></name></person-group> (<year>1934</year>) <article-title>Notes on certain pycnogonids including descriptions of two new species of <italic><tp:taxon-name><tp:taxon-name-part taxon-name-part-type="genus">Pycnogonum</tp:taxon-name-part></tp:taxon-name></italic>.</article-title> <source>Journal of Washington Academy of Sciences</source> <volume>24</volume>(<issue>1</issue>): <fpage>61</fpage>–<lpage>70</lpage>. </mixed-citation></ref><ref id="B11"><mixed-citation xmlns:xlink="http://www.w3.org/1999/xlink" xlink:type="simple"><person-group><name name-style="western"><surname>Child</surname><given-names>CA</given-names></name><name name-style="western"><surname>Hedgpeth</surname><given-names>JW</given-names></name></person-group> (<year>2007</year>) <article-title><tp:taxon-name><tp:taxon-name-part taxon-name-part-type="class">Pycnogonida</tp:taxon-name-part></tp:taxon-name>.</article-title> In: <person-group><name name-style="western"><surname>Carlton</surname><given-names>J</given-names></name></person-group> (<role>Ed.</role>) <source>The Light and Smith Manual: Intertidal Invertebrates from Central California to Oregon</source> (<edition>4th edition</edition>). <publisher-name>University of California Press</publisher-name>, <publisher-loc>Berkeley</publisher-loc>, <fpage>656</fpage>–<lpage>665</lpage>. </mixed-citation></ref><ref id="B26"><mixed-citation xmlns:xlink="http://www.w3.org/1999/xlink" xlink:type="simple"><person-group><name name-style="western"><surname>Hilton</surname><given-names>WA</given-names></name></person-group> (<year>1943b</year>) <article-title>Pycnogonids of the Pacific. Family <tp:taxon-name><tp:taxon-name-part taxon-name-part-type="family">Pycnogonidae</tp:taxon-name-part></tp:taxon-name>, Family <tp:taxon-name><tp:taxon-name-part taxon-name-part-type="family">Endeidae</tp:taxon-name-part></tp:taxon-name>.</article-title> <source>Journal of Entomology and Zoology</source>, <publisher-name>Pomona College</publisher-name> <volume>35</volume>(<issue>2</issue>): <lpage>19</lpage>. </mixed-citation></ref><ref id="B16"><mixed-citation xmlns:xlink="http://www.w3.org/1999/xlink" xlink:type="simple"><person-group><name name-style="western"><surname>Hedgpeth</surname><given-names>JW</given-names></name></person-group> (<year>1975</year>) <article-title><tp:taxon-name><tp:taxon-name-part taxon-name-part-type="class">Pycnogonida</tp:taxon-name-part></tp:taxon-name>.</article-title> In: <person-group><name name-style="western"><surname>Smith</surname><given-names>RI</given-names></name><name name-style="western"><surname>Carlton</surname><given-names>JT</given-names></name></person-group> (<role>Eds</role>) <source>Light’s Manual: Intertidal Invertebrates of the Central California Coast</source> (<edition>3rd edition</edition>). <publisher-name>University of California Press</publisher-name>, <fpage>413</fpage>–<lpage>424</lpage>. </mixed-citation></ref><ref id="B17"><mixed-citation xmlns:xlink="http://www.w3.org/1999/xlink" xlink:type="simple"><person-group><name name-style="western"><surname>Hedgpeth</surname><given-names>JW</given-names></name><name name-style="western"><surname>Haderlie</surname><given-names>EC</given-names></name></person-group> (<year>1980</year>) <article-title>Chapter 27 – <tp:taxon-name><tp:taxon-name-part taxon-name-part-type="class">Pycnogonida</tp:taxon-name-part></tp:taxon-name>: The Sea Spiders.</article-title> In: <person-group><name name-style="western"><surname>Morris</surname><given-names>RH</given-names></name><name name-style="western"><surname>Abbott</surname><given-names>DP</given-names></name><name name-style="western"><surname>Haderlie</surname><given-names>EC</given-names></name></person-group> (<role>Eds</role>) <source>Intertidal Invertebrates of California</source>. <publisher-name>Stanford University Press</publisher-name>, <fpage>636</fpage>–<lpage>640</lpage>. </mixed-citation></ref></ref-list></tp:taxon-treatment>
